# Supplementary material for: Extracellular Vesicle IL5RA and BCMA in Serum Enable Non-Invasive Risk Stratification of Multiple Myeloma
Source: Cancers (Basel). 2026 Mar 30;18(7):1116. doi: 10.3390/cancers18071116 (PMC13072286; doi:10.3390/cancers18071116)
Supplement: Supplementary file 1 [file cancers-18-01116-s001.zip]

Archive with 2 entries (2 files):
- Supplementary figures_R1.pdf
- Supplementary Tables v4_R1.xlsx
