# Supplementary material for: Extracellular Vesicle IL5RA and BCMA in Serum Enable Non-Invasive Risk Stratification of Multiple Myeloma
Source: Cancers (Basel). 2026 Mar 30;18(7):1116. doi: 10.3390/cancers18071116 (PMC13072286; doi:10.3390/cancers18071116)
Supplement: Supplementary file 1 [file cancers-18-01116-s001.zip › Supplementary Tables v4_R1.xlsx]

## Sheet: Table S1
Table S1A: Characteristics of MM patients included in the bone marrow EV analysis
ID	Age	Sex	Serum M protein	Ig-Type	Bone marrow plasma cells (%)	High-risk cytogenetic abnormalities	R-ISS
MM1	70	Male	3.1	BJP	20.8	1q gain	2
MM2	46	Male	1.9	IgG	5	None	1
MM3	69	Female	0	FLC only	13	None	2
MM4	71	Female	4.8	IgG	47.4	None	2
MM5	76	Male	5.8	IgG	27	1q gain	2
MM6	79	Female	7.4	IgG	60.8	t(4;14), 1q gain	3
MM7	39	Male	5	IgG	91	del(17p)	2
MM8	48	Female	3.61	IgG	36.4	None	2
MM9	56	Female	4.9	IgG	17	None	2
Table S1B: Characteristics of MM patients treated with daratumumab-containing regimens included in the serum EV analysis
ID	Age	Sex	Serum M protein	Ig-Type	Bone marrow plasma cells (%)	High-risk cytogenetic abnormalities	R-ISS	Treatment
MM1	70	Male	3.1	BJP	20.8	1q gain	2	D-MPB
MM4	71	Female	4.8	IgG	47.4	None	2	DLd
MM5	76	Male	5.8	IgG	27	1q gain	2	D-MPB
MM6	79	Female	7.4	IgG	60.8	t(4;14), 1q gain	3	D-MPB
MM10	52	Female	6	IgG	17.2	1q gain	2	D-MPB
MM11	72	Male	2.3	IgG	12.5	None	2	DLd
MM12	75	Female	3	IgG	14.6	None	1	DLd
MM13	72	Male	0.7	BJP	7.5	1q gain	3	D-MPB
MM14	86	Female	4.9	IgG	59.6	None	2	D-MPB
MM15	72	Male	4.7	IgA	84.4	None	2	D-MPB
MM16	77	Male	4.7	IgG	18.6	None	2	DLd
MM17	75	Male	2.5	IgG	N/A	None	N/A	DLd
MM18	64	Female	0	BJP	1.5	None	1	DLd
MM19	75	Male	0	BJP	11	None	1	DLd
MM20	82	Male	4.4	IgG	11	None	2	DLd
MM21	77	Male	1	IgG	48.5	1q gain	1	D-MPB
MM22	74	Female	3.2	IgA	23	None	2	D-MPB
MM23	72	Male	3.5	IgG	17	1q gain	2	D-MPB
MM24	67	Female	6.1	IgG	32.4	None	2	D-MPB
MM25	74	Male	1.5	IgG	60.8	None	2	D-MPB
MM26	70	Female	5.13	IgG	30.5	t(4;14), t(14;16), del(17p)	2	DLd
MM27	76	Male	4.3	IgG	12	None	1	DLd
MM28	77	Male	0	BJP	17.6	None	1	DLd
MM29	79	Male	7.7	IgA	24.5	None	2	DLd
MM30	72	Female	1.8	IgG	37.6	1q gain	2	DLd
MM31	71	Female	5.2	IgG	N/A	None	2	DLd
Supplemenaty Table 1C. Characteristics of MM patients included in the RT-qPCR analysis
ID	Age	Sex	Serum M protein	Ig-Type	Bone marrow plasma cells (%)	High-risk cytogenetic abnormalities	R-ISS
MM7	39	Male	5	IgG	91	del(17p)	2
MM8	48	Female	3.61	IgG	36.4	None	2
MM9	56	Female	4.9	IgG	17	None	2
MM10	52	Female	6	IgG	17.2	1q gain	2
MM12	75	Female	3	IgG	14.6	None	1
MM14	86	Female	4.9	IgG	59.6	None	2
MM15	72	Male	4.7	IgA	84.4	None	2
MM19	75	Male	0	BJP	11	None	1
MM20	82	Male	4.4	IgG	11	None	2
MM21	77	Male	1	IgG	48.5	1q gain	1
MM23	72	Male	3.5	IgG	17	1q gain	2
MM24	67	Female	6.1	IgG	32.4	None	2
MM25	74	Male	1.5	IgG	60.8	None	2
MM32	80	Male	2	IgG	13.4	1q gain	2
MM33	54	Female	3.1	IgG	44.4	None	1
MM34	62	Female	2.7	IgG	10	None	1
MM35	48	Male	1.9	IgG	2.8	None	3
MM36	53	Female	3.28	IgG	32	1q gain	1
MM37	54	Male	4.75	IgA	55	None	2
MM38	58	Male	4.04	IgG	19.6	t(4;14), del(17p)	2
MM39	63	Female	0	FLC only	34	1q gain	1

## Sheet: Table S2
Table S2A: Characteristics of lymphoma patients included in the bone marrow EV analysis as controls
ID	Age	Sex
L1	63	Male
L2	54	Male
L3	81	Female
L4	81	Male
L5	37	Female
L6	65	Female
L7	87	Male
L8	80	Male
L9	68	Male
L10	19	Female
Table S2B: Characteristics of healthy individuals included in the serum EV analysis as controls
ID	Age	Sex
C1	72	Male
C2	45	Male
C3	68	Female
C4	71	Female
C5	75	Male
C6	79	Female
C7	39	Male
C8	55	Female
C9	52	Female
C10	79	Female
C11	70	Male
C12	48	Male
C13	69	Female
C14	72	Female
C15	77	Male
C16	76	Female
C17	33	Male
C18	55	Female
C19	52	Female
C20	78	Female
C21	71	Male
C22	43	Male
C23	65	Female
C24	70	Female
C25	79	Male
C26	34	Female
C27	52	Male
C28	63	Female
C29	66	Male
C30	46	Female
C31	60	female
C32	73	male
C33	48	male
C34	87	female
C35	52	female
C36	70	male
C37	79	male
C38	52	male
C39	64	female
C40	75	male
C41	82	male
C42	78	male
C43	72	female
C44	70	male
C45	58	male
C46	68	female
C47	63	female
C48	74	male
C49	70	female
C50	77	male
C51	78	male
C52	50	female
C53	78	male
C54	76	female
C55	72	female
C56	58	female
C57	80	male
C58	62	male
C59	73	female
C60	75	male

## Sheet: Table S3
Table S3: Multiple reaction monitoring parameters
Uniprot ID	Protein name	Gene name	Sequence	ion	Type	MRM transition (m/z)	Retention time	Collision energy
Q01344	Interleukin-5 receptor subunit alpha	IL5RA	YGSWTEECQEYSK	y8	Endogenous	833.8400>1072.5300	10.928	-30
Q01344	Interleukin-5 receptor subunit alpha	IL5RA	YGSWTEECQEYSK*	y8	Stable isotope labeled	837.8400>1080.5300	10.928	-30
Q02223	Tumor necrosis factor receptor superfamily member 17 (BCMA)	TNFRSF17	CSSNTPPLTCQR	y7	Endogenous	710.8200>871.5200	9.436	-26
Q02223	Tumor necrosis factor receptor superfamily member 17 (BCMA)	TNFRSF17	CSSNTPPLTCQR*	y7	Stable isotope labeled	715.8200>881.5200	9.436	-26

## Sheet: Table S4
Table S4: The list of 8839 identified EV-proteins
a) The proportion of averaged relative bone marrow EV protein abundances of bone marrow in MM to control
b) p-values were calculated by two-tailed Welch's t-test for differential analysis of MM and control
Uniprot ID	Protein name	Gene name	FCa)	p-valueb)
Q92506	(3R)-3-hydroxyacyl-CoA dehydrogenase	HSD17B8	3.83667	0.150426
Q96M02	(E2-independent) E3 ubiquitin-conjugating enzyme FATS	C10orf90	1.57301	0.20724
Q9C0C9	(E3-independent) E2 ubiquitin-conjugating enzyme	UBE2O	0.881566	0.589493
Q8TB40	(Lyso)-N-acylphosphatidylethanolamine lipase	ABHD4	1.14654	0.792698
Q04446	1,4-alpha-glucan-branching enzyme	GBE1	2.42397	0.12498
Q99943	1-acyl-sn-glycerol-3-phosphate acyltransferase alpha	AGPAT1	0.959663	0.866401
O15120	1-acyl-sn-glycerol-3-phosphate acyltransferase beta	AGPAT2	0.690718	0.289318
Q9NRZ5	1-acyl-sn-glycerol-3-phosphate acyltransferase delta	AGPAT4	0.544391	0.0849188
Q9NUQ2	1-acyl-sn-glycerol-3-phosphate acyltransferase epsilon	AGPAT5	3.02303	0.390283
Q9NRZ7	1-acyl-sn-glycerol-3-phosphate acyltransferase gamma	AGPAT3	0.773935	0.343321
Q8WTS1	1-acylglycerol-3-phosphate O-acyltransferase ABHD5	ABHD5	0.723908	0.561517
Q9NST1	1-acylglycerol-3-phosphate O-acyltransferase PNPLA3	PNPLA3	1.42939	0.50522
Q9Y2I7	1-phosphatidylinositol 3-phosphate 5-kinase	PIKFYVE	0.41936	0.053296
Q9NQ66	1-phosphatidylinositol 4,5-bisphosphate phosphodiesterase beta-1	PLCB1	0.494238	0.201206
Q00722	1-phosphatidylinositol 4,5-bisphosphate phosphodiesterase beta-2	PLCB2	0.186668	0.342907
Q01970	1-phosphatidylinositol 4,5-bisphosphate phosphodiesterase beta-3	PLCB3	0.393679	0.0951527
Q15147	1-phosphatidylinositol 4,5-bisphosphate phosphodiesterase beta-4	PLCB4	1.60631	0.488559
P51178	1-phosphatidylinositol 4,5-bisphosphate phosphodiesterase delta-1	PLCD1	0.582558	0.0297742
Q8N3E9	1-phosphatidylinositol 4,5-bisphosphate phosphodiesterase delta-3	PLCD3	n/a	n/a
Q9BRC7	1-phosphatidylinositol 4,5-bisphosphate phosphodiesterase delta-4	PLCD4	0.504795	0.430607
Q4KWH8	1-phosphatidylinositol 4,5-bisphosphate phosphodiesterase eta-1	PLCH1	0.680517	0.203394
P19174	1-phosphatidylinositol 4,5-bisphosphate phosphodiesterase gamma-1	PLCG1	1.59411	0.33299
P16885	1-phosphatidylinositol 4,5-bisphosphate phosphodiesterase gamma-2	PLCG2	1.09223	0.775865
P61604	10 kDa heat shock protein, mitochondrial	HSPE1	3.12315	0.341147
P28845	11-beta-hydroxysteroid dehydrogenase 1	HSD11B1	0.61277	0.0568613
P80365	11-beta-hydroxysteroid dehydrogenase type 2	HSD11B2	1.15081	0.587252
Q15029	116 kDa U5 small nuclear ribonucleoprotein component	EFTUD2	1.26219	0.842086
A6NJ78	12S rRNA N4-methylcytidine (m4C) methyltransferase	METTL15	n/a	n/a
Q9NRX4	14 kDa phosphohistidine phosphatase	PHPT1	1.95401	0.184615
P31946	14-3-3 protein beta/alpha	YWHAB	1.03496	0.884555
P62258	14-3-3 protein epsilon	YWHAE	1.29948	0.322094
Q04917	14-3-3 protein eta	YWHAH	0.693683	0.195434
P61981	14-3-3 protein gamma	YWHAG	1.22914	0.456574
P31947	14-3-3 protein sigma	SFN	1.15357	0.674925
P27348	14-3-3 protein theta	YWHAQ	1.28152	0.448427
P63104	14-3-3 protein zeta/delta	YWHAZ	1.77078	0.305457
P15428	15-hydroxyprostaglandin dehydrogenase [NAD(+)]	HPGD	n/a	n/a
Q9C0C2	182 kDa tankyrase-1-binding protein	TNKS1BP1	0.89558	0.830005
P09543	2',3'-cyclic-nucleotide 3'-phosphodiesterase	CNP	0.764807	0.21893
Q6L8Q7	2',5'-phosphodiesterase 12	PDE12	7.37398	0.36248
P00973	2'-5'-oligoadenylate synthase 1	OAS1	2.67321	0.33989
P29728	2'-5'-oligoadenylate synthase 2	OAS2	1.54358	0.393861
Q9Y6K5	2'-5'-oligoadenylate synthase 3	OAS3	0.950726	0.922221
Q15646	2'-5'-oligoadenylate synthase-like protein	OASL	1.51013	n/a
O43598	2'-deoxynucleoside 5'-phosphate N-hydrolase 1	DNPH1	1.03325	0.90154
Q16698	2,4-dienoyl-CoA reductase [(3E)-enoyl-CoA-producing], mitochondrial	DECR1	2.37096	0.305767
Q05823	2-5A-dependent ribonuclease	RNASEL	0.889783	0.65166
O75600	2-amino-3-ketobutyrate coenzyme A ligase, mitochondrial	GCAT	0.53389	0.275975
Q9UJ83	2-hydroxyacyl-CoA lyase 1	HACL1	1.22362	0.515737
A1L0T0	2-hydroxyacyl-CoA lyase 2	ILVBL	0.905222	0.584795
Q16880	2-hydroxyacylsphingosine 1-beta-galactosyltransferase	UGT8	1.90134	0.682032
P52758	2-iminobutanoate/2-iminopropanoate deaminase	RIDA	1.00497	0.988019
Q5HYK3	2-methoxy-6-polyprenyl-1,4-benzoquinol methylase, mitochondrial	COQ5	1.99657	0.479307
Q96HY7	2-oxoadipate dehydrogenase complex component E1	DHTKD1	3.9952	0.321992
Q6PK18	2-oxoglutarate and iron-dependent oxygenase domain-containing protein 3	OGFOD3	0.82078	0.508161
Q02218	2-oxoglutarate dehydrogenase complex component E1	OGDH	1.65761	0.350463
P12694	2-oxoisovalerate dehydrogenase subunit alpha, mitochondrial	BCKDHA	4.50868	0.338777
P21953	2-oxoisovalerate dehydrogenase subunit beta, mitochondrial	BCKDHB	4.52138	0.336572
Q99460	26S proteasome non-ATPase regulatory subunit 1	PSMD1	0.907143	0.779843
O75832	26S proteasome non-ATPase regulatory subunit 10	PSMD10	1.09672	0.641137
O00231	26S proteasome non-ATPase regulatory subunit 11	PSMD11	0.782579	0.402469
O00232	26S proteasome non-ATPase regulatory subunit 12	PSMD12	1.01468	0.970088
Q9UNM6	26S proteasome non-ATPase regulatory subunit 13	PSMD13	1.04054	0.91534
O00487	26S proteasome non-ATPase regulatory subunit 14	PSMD14	0.952913	0.881486
Q13200	26S proteasome non-ATPase regulatory subunit 2	PSMD2	0.949397	0.851892
O43242	26S proteasome non-ATPase regulatory subunit 3	PSMD3	0.934793	0.819894
P55036	26S proteasome non-ATPase regulatory subunit 4	PSMD4	1.69311	0.446437
Q16401	26S proteasome non-ATPase regulatory subunit 5	PSMD5	0.828852	0.42077
Q15008	26S proteasome non-ATPase regulatory subunit 6	PSMD6	0.989579	0.977998
P51665	26S proteasome non-ATPase regulatory subunit 7	PSMD7	0.806778	0.526393
P48556	26S proteasome non-ATPase regulatory subunit 8	PSMD8	0.962057	0.895064
O00233	26S proteasome non-ATPase regulatory subunit 9	PSMD9	0.804094	0.368849
P62333	26S proteasome regulatory subunit 10B	PSMC6	1.02014	0.950078
P62191	26S proteasome regulatory subunit 4	PSMC1	0.860166	0.55562
P17980	26S proteasome regulatory subunit 6A	PSMC3	0.383552	0.333613
P43686	26S proteasome regulatory subunit 6B	PSMC4	0.960811	0.839488
P35998	26S proteasome regulatory subunit 7	PSMC2	1.11818	0.725598
P62195	26S proteasome regulatory subunit 8	PSMC5	0.741033	0.288992
Q13442	28 kDa heat- and acid-stable phosphoprotein	PDAP1	0.52119	0.532967
P82664	28S ribosomal protein S10, mitochondrial	MRPS10	2.78388	0.622057
P82912	28S ribosomal protein S11, mitochondrial	MRPS11	1.1682	0.789799
O15235	28S ribosomal protein S12, mitochondrial	MRPS12	n/a	n/a
P82914	28S ribosomal protein S15, mitochondrial	MRPS15	0.560653	0.247058
Q9Y3D3	28S ribosomal protein S16, mitochondrial	MRPS16	2.64806	0.185276
Q9Y2R5	28S ribosomal protein S17, mitochondrial	MRPS17	1.40606	0.748696
Q9Y676	28S ribosomal protein S18b, mitochondrial	MRPS18B	4.65824	0.282471
Q9Y3D5	28S ribosomal protein S18c, mitochondrial	MRPS18C	1.58716	0.566836
Q9Y399	28S ribosomal protein S2, mitochondrial	MRPS2	1.52702	0.539009
P82921	28S ribosomal protein S21, mitochondrial	MRPS21	3.55024	0.173267
P82650	28S ribosomal protein S22, mitochondrial	MRPS22	2.44251	0.447633
Q9Y3D9	28S ribosomal protein S23, mitochondrial	MRPS23	0.755609	0.775049
Q96EL2	28S ribosomal protein S24, mitochondrial	MRPS24	0.749307	0.494915
P82663	28S ribosomal protein S25, mitochondrial	MRPS25	0.762422	0.589972
Q9BYN8	28S ribosomal protein S26, mitochondrial	MRPS26	1.80754	0.299469
Q92552	28S ribosomal protein S27, mitochondrial	MRPS27	2.73703	0.405807
Q9Y2Q9	28S ribosomal protein S28, mitochondrial	MRPS28	1.68989	0.566605
P51398	28S ribosomal protein S29, mitochondrial	DAP3	10.0561	0.298556
Q92665	28S ribosomal protein S31, mitochondrial	MRPS31	0.643388	0.529812
Q9Y291	28S ribosomal protein S33, mitochondrial	MRPS33	n/a	n/a
P82930	28S ribosomal protein S34, mitochondrial	MRPS34	0.792888	0.248422
P82673	28S ribosomal protein S35, mitochondrial	MRPS35	3.93046	0.423935
P82675	28S ribosomal protein S5, mitochondrial	MRPS5	2.37927	0.486017
P82932	28S ribosomal protein S6, mitochondrial	MRPS6	3.69365	0.467867
Q9Y2R9	28S ribosomal protein S7, mitochondrial	MRPS7	3.84956	0.328457
P82933	28S ribosomal protein S9, mitochondrial	MRPS9	1.60097	0.179567
Q96P11	28S rRNA (cytosine-C(5))-methyltransferase	NSUN5	n/a	n/a
Q9H2F3	3 beta-hydroxysteroid dehydrogenase type 7	HSD3B7	1.00198	0.99698
P14060	3 beta-hydroxysteroid dehydrogenase/Delta 5-->4-isomerase type 1	HSD3B1	1.014	0.966106
O95861	3'(2'),5'-bisphosphate nucleotidase 1	BPNT1	1.15469	0.66538
Q8IV48	3'-5' exoribonuclease 1	ERI1	1.35301	n/a
Q9H6S0	3'-5' RNA helicase YTHDC2	YTHDC2	0.860251	0.722849
Q15125	3-beta-hydroxysteroid-Delta(8),Delta(7)-isomerase	EBP	0.846038	0.566969
P04035	3-hydroxy-3-methylglutaryl-coenzyme A reductase	HMGCR	1.74429	0.265127
Q99714	3-hydroxyacyl-CoA dehydrogenase type-2	HSD17B10	2.96881	0.315248
P46952	3-hydroxyanthranilate 3,4-dioxygenase	HAAO	n/a	n/a
Q9BUT1	3-hydroxybutyrate dehydrogenase type 2	BDH2	0.81793	0.331932
P31937	3-hydroxyisobutyrate dehydrogenase, mitochondrial	HIBADH	1.50665	0.19293
Q6NVY1	3-hydroxyisobutyryl-CoA hydrolase, mitochondrial	HIBCH	2.3932	0.325102
P56937	3-keto-steroid reductase/17-beta-hydroxysteroid dehydrogenase 7	HSD17B7	0.707052	0.29006
P42765	3-ketoacyl-CoA thiolase, mitochondrial	ACAA2	2.70674	0.384026
P09110	3-ketoacyl-CoA thiolase, peroxisomal	ACAA1	0.969882	0.930426
Q06136	3-ketodihydrosphingosine reductase	KDSR	0.909753	0.715767
P25325	3-mercaptopyruvate sulfurtransferase	MPST	1.26976	0.611653
Q8N4T8	3-oxoacyl-[acyl-carrier-protein] reductase	CBR4	3.21891	0.434601
Q9NWU1	3-oxoacyl-[acyl-carrier-protein] synthase, mitochondrial	OXSM	0.902573	0.759307
O15530	3-phosphoinositide-dependent protein kinase 1	PDPK1	1.31413	0.411136
Q9BYD6	39S ribosomal protein L1, mitochondrial	MRPL1	2.54889	0.402291
Q7Z7H8	39S ribosomal protein L10, mitochondrial	MRPL10	4.01022	0.419912
Q9Y3B7	39S ribosomal protein L11, mitochondrial	MRPL11	2.27767	0.480375
P52815	39S ribosomal protein L12, mitochondrial	MRPL12	2.15553	0.513785
Q9BYD1	39S ribosomal protein L13, mitochondrial	MRPL13	2.36021	0.407914
Q6P1L8	39S ribosomal protein L14, mitochondrial	MRPL14	n/a	n/a
Q9P015	39S ribosomal protein L15, mitochondrial	MRPL15	2.05173	0.511386
Q9NX20	39S ribosomal protein L16, mitochondrial	MRPL16	2.40941	0.427303
Q9NRX2	39S ribosomal protein L17, mitochondrial	MRPL17	1.5669	0.669115
Q9H0U6	39S ribosomal protein L18, mitochondrial	MRPL18	2.77358	0.400632
P49406	39S ribosomal protein L19, mitochondrial	MRPL19	3.12636	0.428182
Q5T653	39S ribosomal protein L2, mitochondrial	MRPL2	2.64926	0.390202
Q9BYC9	39S ribosomal protein L20, mitochondrial	MRPL20	n/a	n/a
Q7Z2W9	39S ribosomal protein L21, mitochondrial	MRPL21	n/a	n/a
Q9NWU5	39S ribosomal protein L22, mitochondrial	MRPL22	3.02298	0.325101
Q16540	39S ribosomal protein L23, mitochondrial	MRPL23	2.93708	0.550234
Q96A35	39S ribosomal protein L24, mitochondrial	MRPL24	2.69191	0.12503
Q9P0M9	39S ribosomal protein L27, mitochondrial	MRPL27	6.99442	0.490677
Q13084	39S ribosomal protein L28, mitochondrial	MRPL28	3.92097	0.403231
P09001	39S ribosomal protein L3, mitochondrial	MRPL3	1.69903	0.679039
Q8TCC3	39S ribosomal protein L30, mitochondrial	MRPL30	n/a	n/a
Q9BYC8	39S ribosomal protein L32, mitochondrial	MRPL32	2.3103	0.24699
Q9BQ48	39S ribosomal protein L34, mitochondrial	MRPL34	2.45419	0.523894
Q9NZE8	39S ribosomal protein L35, mitochondrial	MRPL35	n/a	n/a
Q9BZE1	39S ribosomal protein L37, mitochondrial	MRPL37	1.23822	0.626112
Q96DV4	39S ribosomal protein L38, mitochondrial	MRPL38	2.44487	0.373812
Q9NYK5	39S ribosomal protein L39, mitochondrial	MRPL39	3.61737	0.310154
Q9BYD3	39S ribosomal protein L4, mitochondrial	MRPL4	0.871588	0.872513
Q9NQ50	39S ribosomal protein L40, mitochondrial	MRPL40	n/a	n/a
Q8IXM3	39S ribosomal protein L41, mitochondrial	MRPL41	2.26227	0.512595
Q9Y6G3	39S ribosomal protein L42, mitochondrial	MRPL42	1.28929	0.578916
Q8N983	39S ribosomal protein L43, mitochondrial	MRPL43	1.3126	0.781283
Q9H9J2	39S ribosomal protein L44, mitochondrial	MRPL44	1.37721	0.498784
Q9BRJ2	39S ribosomal protein L45, mitochondrial	MRPL45	7.81284	0.319122
Q9H2W6	39S ribosomal protein L46, mitochondrial	MRPL46	1.83265	0.572158
Q9HD33	39S ribosomal protein L47, mitochondrial	MRPL47	3.13709	0.505253
Q96GC5	39S ribosomal protein L48, mitochondrial	MRPL48	3.85318	0.427161
Q13405	39S ribosomal protein L49, mitochondrial	MRPL49	5.57724	0.440698
Q8N5N7	39S ribosomal protein L50, mitochondrial	MRPL50	2.64063	0.29406
Q86TS9	39S ribosomal protein L52, mitochondrial	MRPL52	n/a	n/a
Q96EL3	39S ribosomal protein L53, mitochondrial	MRPL5	0.96888	0.975219
Q6P161	39S ribosomal protein L54, mitochondrial	MRPL54	1.43021	0.732762
Q7Z7F7	39S ribosomal protein L55, mitochondrial	MRPL55	4.13617	n/a
Q9BYD2	39S ribosomal protein L9, mitochondrial	MRPL9	2.24299	0.473332
Q9NVS2	39S ribosomal protein S18a, mitochondrial	MRPS18A	n/a	n/a
Q9NP92	39S ribosomal protein S30, mitochondrial	MRPS30	4.42835	0.499883
Q9NVE7	4'-phosphopantetheine phosphatase	PANK4	1.54575	0.140937
P80404	4-aminobutyrate aminotransferase, mitochondrial	ABAT	11.6255	0.289478
P49189	4-trimethylaminobutyraldehyde dehydrogenase	ALDH9A1	1.26239	0.643577
Q9UJQ1	Lysosome-associated membrane glycoprotein 5	LAMP5	33.4064	0.0348557
P46783	40S ribosomal protein S10	RPS10	0.800247	0.525442
P62280	40S ribosomal protein S11	RPS11	1.7141	0.285942
P25398	40S ribosomal protein S12	RPS12	1.82088	0.172232
P62277	40S ribosomal protein S13	RPS13	1.25415	0.64998
P62263	40S ribosomal protein S14	RPS14	1.66151	0.223411
P62841	40S ribosomal protein S15	RPS15	1.35579	0.563476
P62244	40S ribosomal protein S15a	RPS15A	0.835591	0.524464
P62249	40S ribosomal protein S16	RPS16	1.49334	0.235949
P08708	40S ribosomal protein S17	RPS17	1.56183	0.216234
P62269	40S ribosomal protein S18	RPS18	1.06107	0.84269
P39019	40S ribosomal protein S19	RPS19	1.31312	0.589324
P15880	40S ribosomal protein S2	RPS2	1.35775	0.537638
Q86X29	Lipolysis-stimulated lipoprotein receptor	LSR	21.4825	0.0395744
P63220	40S ribosomal protein S21	RPS21	2.96806	0.302069
P62266	40S ribosomal protein S23	RPS23	1.9244	0.197724
P62847	40S ribosomal protein S24	RPS24	0.974855	0.953017
P62851	40S ribosomal protein S25	RPS25	1.69757	0.231378
P62854	40S ribosomal protein S26	RPS26	2.15001	0.11826
P42677	40S ribosomal protein S27	RPS27	1.73287	0.183562
Q71UM5	40S ribosomal protein S27-like	RPS27L	1.7608	0.174107
P62857	40S ribosomal protein S28	RPS28	2.68951	0.303154
Q8WVR3	Trafficking protein particle complex subunit 14	TRAPPC14	14.8963	0.0447038
P23396	40S ribosomal protein S3	RPS3	1.00988	0.960381
P61247	40S ribosomal protein S3a	RPS3A	1.39206	0.379703
P62701	40S ribosomal protein S4, X isoform	RPS4X	1.22095	0.486575
P22090	40S ribosomal protein S4, Y isoform 1	RPS4Y1	0.967924	0.920493
P46782	40S ribosomal protein S5	RPS5	1.33018	0.319349
P62753	40S ribosomal protein S6	RPS6	1.77098	0.26084
P62081	40S ribosomal protein S7	RPS7	1.3177	0.397656
P62241	40S ribosomal protein S8	RPS8	2.30682	0.274478
P46781	40S ribosomal protein S9	RPS9	1.07565	0.832819
P08865	40S ribosomal protein SA	RPSA	1.4828	0.213967
Q9BRK5	45 kDa calcium-binding protein	SDF4	3.6082	0.100515
P08195	4F2 cell-surface antigen heavy chain	SLC3A2	0.987493	0.960126
Q8TCD5	5'(3')-deoxyribonucleotidase, cytosolic type	NT5C	1.74244	0.334488
Q8IV08	5'-3' exonuclease PLD3	PLD3	0.726979	0.306547
Q96BZ4	5'-3' exonuclease PLD4	PLD4	3.27421	0.0794809
Q8IZH2	5'-3' exoribonuclease 1	XRN1	1.7817	0.4527
Q9H0D6	5'-3' exoribonuclease 2	XRN2	3.7792	0.116422
Q13131	5'-AMP-activated protein kinase catalytic subunit alpha-1	PRKAA1	0.860027	0.329387
Q9Y478	5'-AMP-activated protein kinase subunit beta-1	PRKAB1	0.654419	0.0709896
O43741	5'-AMP-activated protein kinase subunit beta-2	PRKAB2	1.28484	0.402436
P54619	5'-AMP-activated protein kinase subunit gamma-1	PRKAG1	0.798654	0.233414
Q9UGJ0	5'-AMP-activated protein kinase subunit gamma-2	PRKAG2	n/a	n/a
Q7Z4H3	5'-deoxynucleotidase HDDC2	HDDC2	n/a	n/a
Q5TFE4	5'-nucleotidase domain-containing protein 1	NT5DC1	1.83296	0.355901
Q9H857	5'-nucleotidase domain-containing protein 2	NT5DC2	10.2218	0.509613
Q86UY8	5'-nucleotidase domain-containing protein 3	NT5DC3	4.57885	n/a
P21589	5'-nucleotidase	NT5E	0.483366	0.0339066
P22557	5-aminolevulinate synthase, erythroid-specific, mitochondrial	ALAS2	1.06709	0.878603
P13196	5-aminolevulinate synthase, non-specific, mitochondrial	ALAS1	0.946589	0.909378
Q9H6S1	5-azacytidine-induced protein 2	AZI2	31.9017	0.423761
Q99807	5-demethoxyubiquinone hydroxylase, mitochondrial	COQ7	7.73767	0.20192
P49914	5-formyltetrahydrofolate cyclo-ligase	MTHFS	1.90454	n/a
P28335	5-hydroxytryptamine receptor 2C	HTR2C	0.9644	0.853115
Q96CB9	5-methylcytosine rRNA methyltransferase NSUN4	NSUN4	1.05184	0.873866
O14841	5-oxoprolinase	OPLAH	1.97925	0.354763
Q00013	55 kDa erythrocyte membrane protein	MPP1	0.611154	0.0639541
O60825	6-phosphofructo-2-kinase/fructose-2,6-bisphosphatase 2	PFKFB2	1.27701	0.616614
P52209	6-phosphogluconate dehydrogenase, decarboxylating	PGD	1.33389	0.459982
O95336	6-phosphogluconolactonase	PGLS	1.29851	0.393187
P10809	60 kDa heat shock protein, mitochondrial	HSPD1	2.6045	0.351638
P05388	60S acidic ribosomal protein P0	RPLP0	0.844118	0.790128
P05386	60S acidic ribosomal protein P1	RPLP1	0.528317	0.468628
P05387	60S acidic ribosomal protein P2	RPLP2	0.866994	0.838319
Q96D46	60S ribosomal export protein NMD3	NMD3	1.36113	0.347224
P27635	60S ribosomal protein L10	RPL10	1.82235	0.230759
P62906	60S ribosomal protein L10a	RPL10A	1.95408	0.432085
P62913	60S ribosomal protein L11	RPL11	1.47875	0.357915
P30050	60S ribosomal protein L12	RPL12	1.4175	0.298493
P26373	60S ribosomal protein L13	RPL13	2.60692	0.166618
P40429	60S ribosomal protein L13a	RPL13A	1.33804	0.498907
P50914	60S ribosomal protein L14	RPL14	1.75571	0.186913
P61313	60S ribosomal protein L15	RPL15	1.07309	0.851043
P18621	60S ribosomal protein L17	RPL17	3.09183	0.285863
Q07020	60S ribosomal protein L18	RPL18	1.17185	0.603701
Q02543	60S ribosomal protein L18a	RPL18A	2.56039	0.0894658
P84098	60S ribosomal protein L19	RPL19	2.58994	0.293023
P46778	60S ribosomal protein L21	RPL21	4.79619	0.230555
P35268	60S ribosomal protein L22	RPL22	0.441587	0.53072
Q6P5R6	60S ribosomal protein L22-like 1	RPL22L1	1.28446	0.718801
P62829	60S ribosomal protein L23	RPL23	1.86352	0.190217
P62750	60S ribosomal protein L23a	RPL23A	2.36009	0.298848
P83731	60S ribosomal protein L24	RPL24	2.73108	0.0914024
P61254	60S ribosomal protein L26	RPL26	2.25179	0.125244
P61353	60S ribosomal protein L27	RPL27	1.27541	0.582444
P46776	60S ribosomal protein L27a	RPL27A	2.63207	0.11894
P46779	60S ribosomal protein L28	RPL28	1.48178	0.281532
P47914	60S ribosomal protein L29	RPL29	4.16253	0.284702
P39023	60S ribosomal protein L3	RPL3	1.34032	0.469609
P62888	60S ribosomal protein L30	RPL30	2.17386	0.441085
P62899	60S ribosomal protein L31	RPL31	2.0574	0.323078
P62910	60S ribosomal protein L32	RPL32	1.72925	0.259033
P49207	60S ribosomal protein L34	RPL34	3.7558	0.248465
P42766	60S ribosomal protein L35	RPL35	3.19235	0.191167
P18077	60S ribosomal protein L35a	RPL35A	0.915947	0.850749
Q9Y3U8	60S ribosomal protein L36	RPL36	1.72433	0.447327
Q969Q0	60S ribosomal protein L36a-like	RPL36AL	3.41549	0.342033
P61927	60S ribosomal protein L37	RPL37	3.64819	0.172577
P61513	60S ribosomal protein L37a	RPL37A	2.38817	0.186417
P63173	60S ribosomal protein L38	RPL38	3.68585	0.257522
P62891	60S ribosomal protein L39	RPL39	1.25204	0.647577
P36578	60S ribosomal protein L4	RPL4	1.4441	0.394048
P46777	60S ribosomal protein L5	RPL5	0.861913	0.640155
Q02878	60S ribosomal protein L6	RPL6	0.933895	0.817625
P18124	60S ribosomal protein L7	RPL7	1.1706	0.539227
Q6DKI1	60S ribosomal protein L7-like 1	RPL7L1	2.19439	0.393403
P62424	60S ribosomal protein L7a	RPL7A	1.1952	0.695593
P62917	60S ribosomal protein L8	RPL8	2.62128	0.299196
P32969	60S ribosomal protein L9	RPL9	1.16699	0.660283
Q9Y221	60S ribosome subunit biogenesis protein NIP7 homolog	NIP7	4.23259	n/a
Q9UBM7	7-dehydrocholesterol reductase	DHCR7	1.08154	0.757663
Q969T7	7-methylguanosine phosphate-specific 5'-nucleotidase	NT5C3B	1.07051	0.825771
P08253	72 kDa type IV collagenase	MMP2	0.55403	0.15862
Q7L2J0	7SK snRNA methylphosphate capping enzyme	MEPCE	6.35592	0.162185
O60733	85/88 kDa calcium-independent phospholipase A2	PLA2G6	n/a	n/a
O14874	[3-methyl-2-oxobutanoate dehydrogenase [lipoamide]] kinase, mitochondrial	BCKDK	2.1257	0.323366
Q8TDZ2	[F-actin]-monooxygenase MICAL1	MICAL1	0.529631	0.474713
Q7RTP6	[F-actin]-monooxygenase MICAL3	MICAL3	0.683531	0.594017
Q15118	[Pyruvate dehydrogenase (acetyl-transferring)] kinase isozyme 1, mitochondrial	PDK1	16.3341	0.280959
Q15119	[Pyruvate dehydrogenase (acetyl-transferring)] kinase isozyme 2, mitochondrial	PDK2	5.59825	0.276631
Q15120	[Pyruvate dehydrogenase (acetyl-transferring)] kinase isozyme 3, mitochondrial	PDK3	3.68186	0.262217
Q9P0J1	[Pyruvate dehydrogenase [acetyl-transferring]]-phosphatase 1, mitochondrial	PDP1	4.30917	0.291356
Q76LX8	A disintegrin and metalloproteinase with thrombospondin motifs 13	ADAMTS13	1.97843	0.19084
Q92667	A-kinase anchor protein 1, mitochondrial	AKAP1	0.392384	0.324281
O43572	A-kinase anchor protein 10, mitochondrial	AKAP10	0.406201	0.0088609
Q9UKA4	A-kinase anchor protein 11	AKAP11	1.05157	0.950283
Q02952	A-kinase anchor protein 12	AKAP12	0.45451	0.122355
Q12802	A-kinase anchor protein 13	AKAP13	1.15302	0.565914
Q02040	A-kinase anchor protein 17A	AKAP17A	1.89638	0.182695
Q9Y2D5	A-kinase anchor protein 2	AKAP2	1.40817	0.454869
Q5JQC9	A-kinase anchor protein 4	AKAP4	1.20648	0.487109
P24588	A-kinase anchor protein 5	AKAP5	n/a	n/a
Q9P0M2	A-kinase anchor protein 7 isoform gamma	AKAP7	0.292863	n/a
O43823	A-kinase anchor protein 8	AKAP8	0.23349	0.561633
Q9ULX6	A-kinase anchor protein 8-like	AKAP8L	4.5842	0.473877
Q99996	A-kinase anchor protein 9	AKAP9	0.351193	0.0279229
Q86TW2	AarF domain-containing protein kinase 1	ADCK1	n/a	n/a
Q96FZ2	Abasic site processing protein HMCES	HMCES	5.91428	0.37902
Q9NP78	ABC-type oligopeptide transporter ABCB9	ABCB9	1.90634	0.332378
O94911	ABC-type organic anion transporter ABCA8	ABCA8	0.426819	0.0198042
Q9P2A4	ABI gene family member 3	ABI3	0.360019	0.0624287
Q8IZP0	Abl interactor 1	ABI1	0.66327	0.472806
Q9NYB9	Abl interactor 2	ABI2	1.00767	n/a
Q8IZT6	Abnormal spindle-like microcephaly-associated protein	ASPM	1.24749	0.797179
Q86V21	Acetoacetyl-CoA synthetase	AACS	1.29029	0.750924
Q9BWD1	Acetyl-CoA acetyltransferase, cytosolic	ACAT2	1.18835	0.499551
P24752	Acetyl-CoA acetyltransferase, mitochondrial	ACAT1	3.23201	0.35892
Q13085	Acetyl-CoA carboxylase 1	ACACA	0.713817	0.379925
O00763	Acetyl-CoA carboxylase 2	ACACB	0.445773	0.0899402
Q9NUB1	Acetyl-coenzyme A synthetase 2-like, mitochondrial	ACSS1	1.39668	0.553931
Q9NR19	Acetyl-coenzyme A synthetase, cytoplasmic	ACSS2	0.470545	0.0299512
O00400	Acetyl-coenzyme A transporter 1	SLC33A1	1.81621	0.107436
Q07001	Acetylcholine receptor subunit delta	CHRND	0.401023	0.309969
P22303	Acetylcholinesterase	ACHE	0.489713	0.0514804
Q13510	Acid ceramidase	ASAH1	1.20802	0.645223
Q92484	Acid sphingomyelinase-like phosphodiesterase 3a	SMPDL3A	0.575776	n/a
Q92485	Acid sphingomyelinase-like phosphodiesterase 3b	SMPDL3B	3.85363	0.198537
Q16515	Acid-sensing ion channel 2	ASIC2	n/a	n/a
O43427	Acidic fibroblast growth factor intracellular-binding protein	FIBP	0.862531	0.711772
P39687	Acidic leucine-rich nuclear phosphoprotein 32 family member A	ANP32A	1.17982	0.805827
Q92688	Acidic leucine-rich nuclear phosphoprotein 32 family member B	ANP32B	1.1648	0.846629
Q9BTT0	Acidic leucine-rich nuclear phosphoprotein 32 family member E	ANP32E	1.01411	0.985522
Q9BV57	Acireductone dioxygenase	ADI1	0.679994	0.180786
Q99798	Aconitate hydratase, mitochondrial	ACO2	4.41438	0.24424
Q8TED9	Actin filament-associated protein 1-like 1	AFAP1L1	1.92068	0.0358546
Q8N4X5	Actin filament-associated protein 1-like 2	AFAP1L2	n/a	n/a
P60709	Actin, cytoplasmic 1	ACTB	2.82104	0.184426
P63267	Actin, gamma-enteric smooth muscle	ACTG2	3.00797	0.13289
O14639	Actin-binding LIM protein 1	ABLIM1	n/a	n/a
Q6H8Q1	Actin-binding LIM protein 2	ABLIM2	n/a	n/a
O94929	Actin-binding LIM protein 3	ABLIM3	2.51245	n/a
Q86TU7	Actin-histidine N-methyltransferase	SETD3	1.08716	0.755758
O96019	Actin-like protein 6A	ACTL6A	3.30323	0.485504
Q9NZ32	Actin-related protein 10	ACTR10	2.09957	0.0525132
P61160	Actin-related protein 2	ACTR2	1.76637	0.242838
Q92747	Actin-related protein 2/3 complex subunit 1A	ARPC1A	1.62519	0.239304
O15143	Actin-related protein 2/3 complex subunit 1B	ARPC1B	2.24558	0.183299
O15144	Actin-related protein 2/3 complex subunit 2	ARPC2	1.75003	0.231473
O15145	Actin-related protein 2/3 complex subunit 3	ARPC3	1.88185	0.204385
P59998	Actin-related protein 2/3 complex subunit 4	ARPC4	1.86333	0.234657
O15511	Actin-related protein 2/3 complex subunit 5	ARPC5	1.77331	0.207923
Q9BPX5	Actin-related protein 2/3 complex subunit 5-like protein	ARPC5L	2.15227	0.36749
P61158	Actin-related protein 3	ACTR3	2.09141	0.213344
Q9H9F9	Actin-related protein 5	ACTR5	6.15972	n/a
Q9GZN1	Actin-related protein 6	ACTR6	3.13852	0.583034
Q9H981	Actin-related protein 8	ACTR8	n/a	n/a
Q8TDG2	Actin-related protein T1	ACTRT1	1.72989	0.0882094
Q07912	Activated CDC42 kinase 1	TNK2	0.736496	0.282586
P53999	Activated RNA polymerase II transcriptional coactivator p15	SUB1	9.36179	0.196152
Q8N9N2	Activating signal cointegrator 1 complex subunit 1	ASCC1	1.04531	0.883881
Q9H1I8	Activating signal cointegrator 1 complex subunit 2	ASCC2	1.63933	0.642989
Q8N3C0	Activating signal cointegrator 1 complex subunit 3	ASCC3	0.824086	0.610052
Q15650	Activating signal cointegrator 1	TRIP4	0.712415	0.693117
Q6VMQ6	Activating transcription factor 7-interacting protein 1	ATF7IP	n/a	n/a
O95433	Activator of 90 kDa heat shock protein ATPase homolog 1	AHSA1	1.1458	0.775531
Q12979	Active breakpoint cluster region-related protein	ABR	5.8009	0.20298
Q8IXU6	Solute carrier family 35 member F2	SLC35F2	14.1439	0.0264071
P36896	Activin receptor type-1B	ACVR1B	1.31228	0.572121
Q9H2P0	Activity-dependent neuroprotector homeobox protein	ADNP	3.06707	0.208932
O14561	Acyl carrier protein, mitochondrial	NDUFAB1	3.1725	0.513841
O95864	Acyl-CoA 6-desaturase	FADS2	0.614435	0.212541
Q6JQN1	Acyl-CoA dehydrogenase family member 10	ACAD10	0.880539	0.667438
Q709F0	Acyl-CoA dehydrogenase family member 11	ACAD11	1.96372	0.55072
Q9H6R3	Acyl-CoA synthetase short-chain family member 3, mitochondrial	ACSS3	3.4291	0.235788
Q5T8D3	Acyl-CoA-binding domain-containing protein 5	ACBD5	0.504121	0.00722476
Q9BR61	Acyl-CoA-binding domain-containing protein 6	ACBD6	0.643114	0.664665
P07108	Acyl-CoA-binding protein	DBI	1.53036	0.284589
Q92604	Acyl-CoA:lysophosphatidylglycerol acyltransferase 1	LPGAT1	0.52922	0.0499641
Q8N6M3	Acyl-coenzyme A diphosphatase FITM2	FITM2	1.31188	0.485472
Q9H6R6	Palmitoyltransferase ZDHHC6	ZDHHC6	13.7819	0.0471242
Q9NPJ3	Acyl-coenzyme A thioesterase 13	ACOT13	3.32069	0.211906
P49753	Acyl-coenzyme A thioesterase 2, mitochondrial	ACOT2	2.474	0.184803
O14734	Acyl-coenzyme A thioesterase 8	ACOT8	1.19556	0.743909
Q9Y305	Acyl-coenzyme A thioesterase 9, mitochondrial	ACOT9	4.21827	0.328691
Q68D91	Acyl-coenzyme A thioesterase MBLAC2	MBLAC2	1.34267	0.254955
O75608	Acyl-protein thioesterase 1	LYPLA1	2.3343	0.343607
O95372	Acyl-protein thioesterase 2	LYPLA2	1.12444	0.601085
P13798	Acylamino-acid-releasing enzyme	APEH	1.04551	0.775609
Q53H12	Acylglycerol kinase, mitochondrial	AGK	1.07383	0.905815
P28039	Acyloxyacyl hydrolase	AOAH	0.478739	0.10327
P07311	Acylphosphatase-1	ACYP1	3.18674	0.348392
P14621	Acylphosphatase-2	ACYP2	4.49507	0.303664
Q6P587	Acylpyruvase FAHD1, mitochondrial	FAHD1	0.769359	0.473251
O15204	ADAM DEC1	ADAMDEC1	1.13401	0.809413
Q6UY14	ADAMTS-like protein 4	ADAMTSL4	1.22642	0.54639
P46108	Adapter molecule crk	CRK	0.459751	0.233197
Q8NC96	Adaptin ear-binding coat-associated protein 1	NECAP1	0.573232	0.148586
Q9NVZ3	Adaptin ear-binding coat-associated protein 2	NECAP2	0.497092	0.0372833
Q9UIF7	Adenine DNA glycosylase	MUTYH	1.12551	0.762291
P07741	Adenine phosphoribosyltransferase	APRT	1.1113	0.582723
P25054	Adenomatous polyposis coli protein	APC	n/a	n/a
Q8TB61	Adenosine 3'-phospho 5'-phosphosulfate transporter 1	SLC35B2	1.50342	0.288226
Q9H1N7	Adenosine 3'-phospho 5'-phosphosulfate transporter 2	SLC35B3	3.75569	0.0951827
P49773	Adenosine 5'-monophosphoramidase HINT1	HINT1	1.13765	0.750393
Q9BX68	Adenosine 5'-monophosphoramidase HINT2	HINT2	1.73699	0.164356
Q9NQE9	Adenosine 5'-monophosphoramidase HINT3	HINT3	0.823504	0.522547
Q9NZK5	Adenosine deaminase 2	ADA2	0.759222	0.158884
P00813	Adenosine deaminase	ADA	0.658083	0.234669
P55263	Adenosine kinase	ADK	0.786555	0.486802
Q96HN2	Adenosylhomocysteinase 3	AHCYL2	0.99279	0.992478
P23526	Adenosylhomocysteinase	AHCY	1.23584	0.436266
O60266	Adenylate cyclase type 3	ADCY3	1.05323	0.9144
O43306	Adenylate cyclase type 6	ADCY6	1.43238	0.432035
P51828	Adenylate cyclase type 7	ADCY7	0.82288	0.508697
O60503	Adenylate cyclase type 9	ADCY9	0.892087	0.746187
P54819	Adenylate kinase 2, mitochondrial	AK2	3.16836	0.208345
P27144	Adenylate kinase 4, mitochondrial	AK4	3.75521	0.114701
P00568	Adenylate kinase isoenzyme 1	AK1	0.684946	0.0481371
Q9Y6K8	Adenylate kinase isoenzyme 5	AK5	1.34154	0.482118
Q9Y3D8	Adenylate kinase isoenzyme 6	AK6	0.915839	0.842683
P30566	Adenylosuccinate lyase	ADSL	0.850584	0.639928
P30520	Adenylosuccinate synthetase isozyme 2	ADSS2	1.97588	0.213444
Q01518	Adenylyl cyclase-associated protein 1	CAP1	1.6902	0.314989
O95396	Adenylyltransferase and sulfurtransferase MOCS3	MOCS3	0.984206	0.96117
Q96PE1	Adhesion G protein-coupled receptor A2	ADGRA2	1.23365	0.332028
Q14246	Adhesion G protein-coupled receptor E1	ADGRE1	0.048301	0.306837
Q9UHX3	Adhesion G protein-coupled receptor E2	ADGRE2	0.108757	0.278002
Q9BY15	Adhesion G protein-coupled receptor E3	ADGRE3	0.956928	0.914182
P48960	Adhesion G protein-coupled receptor E5	ADGRE5	1.45132	0.307181
Q8IZF2	Adhesion G protein-coupled receptor F5	ADGRF5	n/a	n/a
Q86Y34	Adhesion G protein-coupled receptor G3	ADGRG3	0.581187	0.105526
O94910	Adhesion G protein-coupled receptor L1	ADGRL1	1.43692	n/a
O95490	Adhesion G protein-coupled receptor L2	ADGRL2	0.570901	0.162691
Q9HBW9	Adhesion G protein-coupled receptor L4	ADGRL4	0.478521	0.0374569
Q8IZF5	Adhesion G-protein coupled receptor F3	ADGRF3	3.18012	0.110688
Q9Y653	Adhesion G-protein coupled receptor G1	ADGRG1	0.787006	0.437064
Q86SQ4	Adhesion G-protein coupled receptor G6	ADGRG6	2.32464	0.264266
Q96K78	Adhesion G-protein coupled receptor G7	ADGRG7	2.26221	0.557794
Q8IUX7	Adipocyte enhancer-binding protein 1	AEBP1	n/a	n/a
Q9HDC9	Adipocyte plasma membrane-associated protein	APMAP	0.95039	0.766341
Q15847	Adipogenesis regulatory factor	ADIRF	2.21163	0.329522
Q15848	Adiponectin	ADIPOQ	0.769779	0.47911
Q86V24	Adiponectin receptor protein 2	ADIPOR2	0.612967	0.327279
Q9BRR6	ADP-dependent glucokinase	ADPGK	0.877231	0.652758
Q9BQ69	ADP-ribose glycohydrolase MACROD1	MACROD1	1.77279	0.634016
Q9Y530	ADP-ribose glycohydrolase OARD1	OARD1	1.36462	0.391959
Q9BW91	ADP-ribose pyrophosphatase, mitochondrial	NUDT9	3.18165	0.499443
P28907	ADP-ribosyl cyclase/cyclic ADP-ribose hydrolase 1	CD38	2.03413	0.0845087
Q10588	ADP-ribosyl cyclase/cyclic ADP-ribose hydrolase 2	BST1	1.13888	0.594547
P61204	ADP-ribosylation factor 3	ARF3	1.05554	0.789929
P18085	ADP-ribosylation factor 4	ARF4	1.3896	0.260591
P84085	ADP-ribosylation factor 5	ARF5	0.768114	0.202613
P62330	ADP-ribosylation factor 6	ARF6	0.622665	0.0204238
Q8N6T3	ADP-ribosylation factor GTPase-activating protein 1	ARFGAP1	1.00231	0.996024
Q8N6H7	ADP-ribosylation factor GTPase-activating protein 2	ARFGAP2	1.09585	0.772204
Q9NP61	ADP-ribosylation factor GTPase-activating protein 3	ARFGAP3	2.67243	0.053092
Q9UJY5	ADP-ribosylation factor-binding protein GGA1	GGA1	0.685322	0.485562
Q9UJY4	ADP-ribosylation factor-binding protein GGA2	GGA2	4.04948	0.331881
Q9NZ52	ADP-ribosylation factor-binding protein GGA3	GGA3	0.6949	0.32708
P40616	ADP-ribosylation factor-like protein 1	ARL1	2.16013	0.0951113
Q969Q4	ADP-ribosylation factor-like protein 11	ARL11	0.968117	0.939133
Q8N4G2	ADP-ribosylation factor-like protein 14	ARL14	1.18903	0.64522
Q9NXU5	ADP-ribosylation factor-like protein 15	ARL15	1.28153	0.352521
P36404	ADP-ribosylation factor-like protein 2	ARL2	0.602171	0.239167
Q6ICL3	Transport and Golgi organization protein 2 homolog	TANGO2	11.8445	0.0201454
P56559	ADP-ribosylation factor-like protein 4C	ARL4C	0.930747	0.834595
Q9Y689	ADP-ribosylation factor-like protein 5A	ARL5A	1.7165	0.0797666
Q96KC2	ADP-ribosylation factor-like protein 5B	ARL5B	1.20475	0.510742
Q9H0F7	ADP-ribosylation factor-like protein 6	ARL6	0.834933	0.660262
Q15041	ADP-ribosylation factor-like protein 6-interacting protein 1	ARL6IP1	0.565546	0.0906045
Q66PJ3	ADP-ribosylation factor-like protein 6-interacting protein 4	ARL6IP4	1.55061	0.674243
Q8N6S5	ADP-ribosylation factor-like protein 6-interacting protein 6	ARL6IP6	6.36696	n/a
Q96BM9	ADP-ribosylation factor-like protein 8A	ARL8A	0.576434	0.115314
Q9NVJ2	ADP-ribosylation factor-like protein 8B	ARL8B	0.861576	0.520932
Q13795	ADP-ribosylation factor-related protein 1	ARFRP1	1.5622	0.33589
P54922	ADP-ribosylhydrolase ARH1	ADPRH	1.82415	0.302409
Q9NX46	ADP-ribosylhydrolase ARH3	ADPRS	2.05343	0.397872
Q9UKK9	ADP-sugar pyrophosphatase	NUDT5	1.35991	0.425272
P12235	ADP/ATP translocase 1	SLC25A4	2.84957	0.354185
P05141	ADP/ATP translocase 2	SLC25A5	3.13647	0.351659
P12236	ADP/ATP translocase 3	SLC25A6	3.44785	0.359541
Q96AP0	Adrenocortical dysplasia protein homolog	ACD	n/a	n/a
P10109	Adrenodoxin, mitochondrial	FDX1	n/a	n/a
P51825	AF4/FMR2 family member 1	AFF1	1.36093	n/a
Q9UHB7	AF4/FMR2 family member 4	AFF4	n/a	n/a
P55196	Afadin	AFDN	4.62554	0.133395
Q9Y2D8	Afadin- and alpha-actinin-binding protein	SSX2IP	0.65959	0.362532
P43652	Afamin	AFM	1.3836	0.427263
Q8WV93	AFG1-like ATPase	AFG1L	n/a	n/a
Q9Y4W6	AFG3-like protein 2	AFG3L2	1.44743	0.481604
O43488	Aflatoxin B1 aldehyde reductase member 2	AKR7A2	1.6776	0.226747
Q6ULP2	Aftiphilin	AFTPH	0.102365	n/a
O00468	Agrin	AGRN	2.0488	0.206489
O00170	AH receptor-interacting protein	AIP	2.13138	0.275929
Q9NRG9	Aladin	AAAS	2.30297	0.183484
P24298	Alanine aminotransferase 1	GPT	1.71572	0.208246
Q8TD30	Alanine aminotransferase 2	GPT2	3.53149	n/a
P49588	Alanine--tRNA ligase, cytoplasmic	AARS1	1.45179	0.240174
Q5JTZ9	Alanine--tRNA ligase, mitochondrial	AARS2	2.09955	0.15787
Q9BTE6	Alanyl-tRNA editing protein Aarsd1	AARSD1	1.20703	0.510269
P02768	Albumin	ALB	1.11053	0.817712
P07327	Alcohol dehydrogenase 1A	ADH1A	1.35922	0.458241
P00326	Alcohol dehydrogenase 1C	ADH1C	19.0216	0.510517
P28332	Alcohol dehydrogenase 6	ADH6	0.821982	0.411592
P11766	Alcohol dehydrogenase class-3	ADH5	0.958139	0.884768
P00352	Aldehyde dehydrogenase 1A1	ALDH1A1	0.501664	0.0233213
P47895	Aldehyde dehydrogenase family 1 member A3	ALDH1A3	0.896922	0.817958
Q8IZ83	Aldehyde dehydrogenase family 16 member A1	ALDH16A1	0.964259	0.888973
P51648	Aldehyde dehydrogenase family 3 member A2	ALDH3A2	0.649718	0.16259
P43353	Aldehyde dehydrogenase family 3 member B1	ALDH3B1	0.956182	0.910903
P30837	Aldehyde dehydrogenase X, mitochondrial	ALDH1B1	2.71534	0.249457
P05091	Aldehyde dehydrogenase, mitochondrial	ALDH2	1.24624	0.607293
P14550	Aldo-keto reductase family 1 member A1	AKR1A1	1.20689	0.717009
P15121	Aldo-keto reductase family 1 member B1	AKR1B1	0.871207	0.723628
P52895	Aldo-keto reductase family 1 member C2	AKR1C2	2.07316	0.314215
P42330	Aldo-keto reductase family 1 member C3	AKR1C3	0.556105	0.092966
P51857	Aldo-keto reductase family 1 member D1	AKR1D1	1.14825	0.448462
Q9UM73	ALK tyrosine kinase receptor	ALK	1.71838	0.316384
P05186	Alkaline phosphatase, tissue-nonspecific isozyme	ALPL	0.633993	0.0911462
O00116	Alkyldihydroxyacetonephosphate synthase, peroxisomal	AGPS	1.10849	0.707667
Q86YH6	All trans-polyprenyl-diphosphate synthase PDSS2	PDSS2	3.27572	0.165556
Q6UW56	All-trans retinoic acid-induced differentiation factor	ATRAID	1.83778	0.321077
Q6NUM9	All-trans-retinol 13,14-reductase	RETSAT	0.398834	0.0721409
P00325	All-trans-retinol dehydrogenase [NAD(+)] ADH1B	ADH1B	1.12646	0.777184
P08319	All-trans-retinol dehydrogenase [NAD(+)] ADH4	ADH4	0.65742	0.32778
P40394	All-trans-retinol dehydrogenase [NAD(+)] ADH7	ADH7	0.858541	0.707319
Q7Z6M3	Allergin-1	MILR1	1.39898	0.362435
P55008	Allograft inflammatory factor 1	AIF1	0.707414	0.451862
Q9BQI0	Allograft inflammatory factor 1-like	AIF1L	0.398357	0.13123
Q6PD74	Alpha- and gamma-adaptin-binding protein p34	AAGAB	0.320501	0.230772
Q495W5	Alpha-(1,3)-fucosyltransferase 11	FUT11	0.273672	0.0637638
P22083	Alpha-(1,3)-fucosyltransferase 4	FUT4	n/a	n/a
Q9BYC5	Alpha-(1,6)-fucosyltransferase	FUT8	1.67824	0.174292
Q9H6U8	Alpha-1,2-mannosyltransferase ALG9	ALG9	1.66493	0.0221638
P26572	Alpha-1,3-mannosyl-glycoprotein 2-beta-N-acetylglucosaminyltransferase	MGAT1	1.89929	0.0953072
Q9UM21	Alpha-1,3-mannosyl-glycoprotein 4-beta-N-acetylglucosaminyltransferase A	MGAT4A	n/a	n/a
Q9UQ53	Alpha-1,3-mannosyl-glycoprotein 4-beta-N-acetylglucosaminyltransferase B	MGAT4B	1.64917	0.510429
Q9H553	Alpha-1,3/1,6-mannosyltransferase ALG2	ALG2	1.91953	0.0953915
P15907	Beta-galactoside alpha-2,6-sialyltransferase 1	ST6GAL1	11.4344	0.0141634
Q09328	Alpha-1,6-mannosylglycoprotein 6-beta-N-acetylglucosaminyltransferase A	MGAT5	1.2963	0.529873
P02763	Alpha-1-acid glycoprotein 1	ORM1	0.963922	0.91963
P19652	Alpha-1-acid glycoprotein 2	ORM2	0.946237	0.822031
P01011	Alpha-1-antichymotrypsin	SERPINA3	0.696958	0.0941367
P01009	Alpha-1-antitrypsin	SERPINA1	0.966218	0.913765
P04217	Alpha-1B-glycoprotein	A1BG	0.919142	0.800905
P08697	Alpha-2-antiplasmin	SERPINF2	0.909639	0.620849
P02765	Alpha-2-HS-glycoprotein	AHSG	0.451054	0.405196
P01023	Alpha-2-macroglobulin	A2M	1.3019	0.642157
P30533	Alpha-2-macroglobulin receptor-associated protein	LRPAP1	0.625769	0.0790564
A8K2U0	Alpha-2-macroglobulin-like protein 1	A2ML1	0.968575	0.920942
P08913	Alpha-2A adrenergic receptor	ADRA2A	1.55602	0.329601
P12814	Alpha-actinin-1	ACTN1	3.416	0.210355
O43707	Alpha-actinin-4	ACTN4	1.77863	0.180564
P35611	Alpha-adducin	ADD1	0.631133	0.142597
P49419	Alpha-aminoadipic semialdehyde dehydrogenase	ALDH7A1	1.29462	0.444207
Q9UDR5	Alpha-aminoadipic semialdehyde synthase, mitochondrial	AASS	3.77824	0.153801
P0DUB6	Alpha-amylase 1A	AMY1A	n/a	n/a
Q9UBT7	Alpha-catulin	CTNNAL1	0.642024	0.00243439
P61163	Alpha-centractin	ACTR1A	1.55046	0.232984
P02489	Alpha-crystallin A chain	CRYAA	n/a	n/a
P02511	Alpha-crystallin B chain	CRYAB	0.918566	0.848763
O43768	Alpha-endosulfine	ENSA	1.17163	0.719777
P06733	Alpha-enolase	ENO1	1.193	0.446936
P06280	Alpha-galactosidase A	GLA	1.86137	0.329362
Q12800	Alpha-globin transcription factor CP2	TFCP2	1.48146	0.220564
Q16352	Alpha-internexin	INA	1.16545	0.701295
P82909	Alpha-ketoglutarate dehydrogenase component 4	MRPS36	3.85787	0.306216
Q9BT30	Alpha-ketoglutarate-dependent dioxygenase alkB homolog 7, mitochondrial	ALKBH7	n/a	n/a
Q9C0B1	Alpha-ketoglutarate-dependent dioxygenase FTO	FTO	4.19338	n/a
P35475	Alpha-L-iduronidase	IDUA	1.81557	0.251796
Q15035	Translocating chain-associated membrane protein 2	TRAM2	10.8703	0.048297
Q9NTJ4	Alpha-mannosidase 2C1	MAN2C1	1.31315	0.49058
P49641	Alpha-mannosidase 2x	MAN2A2	0.768164	0.350545
Q9H4F1	Alpha-N-acetyl-neuraminyl-2,3-beta-galactosyl-1,3-N-acetyl-galactosaminide alpha-2,6-sialyltransferase	ST6GALNAC4	5.40684	0.0707245
P17050	Alpha-N-acetylgalactosaminidase	NAGA	2.06856	0.134874
P54802	Alpha-N-acetylglucosaminidase	NAGLU	1.51733	0.567942
Q9NVD7	Alpha-parvin	PARVA	0.698957	0.39235
Q96L96	Alpha-protein kinase 3	ALPK3	2.70566	0.0852687
P54920	Alpha-soluble NSF attachment protein	NAPA	1.07604	0.793622
P37840	Alpha-synuclein	SNCA	0.831535	0.355442
P40222	Alpha-taxilin	TXLNA	0.748691	0.835383
Q9BTX7	Alpha-tocopherol transfer protein-like	TTPAL	0.494179	n/a
Q96GS6	Alpha/beta hydrolase domain-containing protein 17A	ABHD17A	1.26808	0.505785
Q5VST6	Alpha/beta hydrolase domain-containing protein 17B	ABHD17B	1.24597	0.547604
Q06203	Amidophosphoribosyltransferase	PPAT	4.70853	0.345107
P21397	Amine oxidase [flavin-containing] A	MAOA	1.08742	0.77556
P27338	Amine oxidase [flavin-containing] B	MAOB	1.64337	0.282214
Q12904	Aminoacyl tRNA synthase complex-interacting multifunctional protein 1	AIMP1	1.47702	0.491433
Q13155	Aminoacyl tRNA synthase complex-interacting multifunctional protein 2	AIMP2	2.83983	0.347432
Q03154	Aminoacylase-1	ACY1	0.742106	0.207831
P48728	Aminomethyltransferase, mitochondrial	AMT	n/a	n/a
Q9H4A4	Aminopeptidase B	RNPEP	0.674463	0.124184
P15144	Aminopeptidase N	ANPEP	0.507852	0.00805352
Q6Q4G3	Aminopeptidase Q	LVRN	0.829233	n/a
Q02094	Ammonium transporter Rh type A	RHAG	0.522806	0.0654946
P23109	AMP deaminase 1	AMPD1	n/a	n/a
Q01433	AMP deaminase 2	AMPD2	1.0016	0.995904
Q01432	AMP deaminase 3	AMPD3	2.35282	0.328792
Q86SJ2	Amphoterin-induced protein 2	AMIGO2	1.02922	0.92592
Q7Z5R6	Amyloid beta A4 precursor protein-binding family B member 1-interacting protein	APBB1IP	0.848567	0.543265
Q06481	Amyloid beta precursor like protein 2	APLP2	1.17141	0.679591
Q02410	Amyloid-beta A4 precursor protein-binding family A member 1	APBA1	1.17133	0.714731
Q99767	Amyloid-beta A4 precursor protein-binding family A member 2	APBA2	1.01329	0.979485
P05067	Amyloid-beta precursor protein	APP	0.565339	0.312591
Q9H8U3	AN1-type zinc finger protein 3	ZFAND3	1.34739	0.529321
Q6FIF0	AN1-type zinc finger protein 6	ZFAND6	1.2594	0.588423
Q6FI81	Anamorsin	CIAPIN1	1.95866	0.499121
Q9H1A4	Anaphase-promoting complex subunit 1	ANAPC1	1.04856	0.900384
Q9NYG5	Anaphase-promoting complex subunit 11	ANAPC11	n/a	n/a
Q9UJX6	Anaphase-promoting complex subunit 2	ANAPC2	0.524789	0.490063
Q9UJX5	Anaphase-promoting complex subunit 4	ANAPC4	0.859241	0.846746
Q9UJX4	Anaphase-promoting complex subunit 5	ANAPC5	0.238314	0.562817
Q9UJX3	Anaphase-promoting complex subunit 7	ANAPC7	0.505398	0.169778
Q9NVV5	Androgen-induced gene 1 protein	AIG1	1.11923	0.659568
Q13685	Angio-associated migratory cell protein	AAMP	0.157079	n/a
Q8N302	Angiogenic factor with G patch and FHA domains 1	AGGF1	n/a	n/a
P03950	Angiogenin	ANG	1.03815	0.957627
Q15389	Angiopoietin-1	ANGPT1	1.57324	0.469664
Q02763	Angiopoietin-1 receptor	TEK	1.59147	0.381121
Q6UXH0	Angiopoietin-like protein 8	ANGPTL8	1.44921	0.295314
Q9UKU9	Angiopoietin-related protein 2	ANGPTL2	0.938841	0.851454
Q9Y5C1	Angiopoietin-related protein 3	ANGPTL3	0.7277	0.0999861
Q9BY76	Angiopoietin-related protein 4	ANGPTL4	0.391519	0.0629401
Q8NI99	Angiopoietin-related protein 6	ANGPTL6	0.819912	0.444887
Q9BYF1	Angiotensin-converting enzyme 2	ACE2	n/a	n/a
P12821	Angiotensin-converting enzyme	ACE	1.07303	0.811064
P01019	Angiotensinogen	AGT	0.846899	0.455158
P04920	Anion exchange protein 2	SLC4A2	1.38563	0.467124
Q9P0K7	Ankycorbin	RAI14	0.800501	0.321704
Q8IWZ3	Ankyrin repeat and KH domain-containing protein 1	ANKHD1	2.06446	0.344075
Q8IV38	Ankyrin repeat and MYND domain-containing protein 2	ANKMY2	0.904447	0.90068
Q92625	Ankyrin repeat and SAM domain-containing protein 1A	ANKS1A	0.311837	0.286811
Q9Y576	Ankyrin repeat and SOCS box protein 1	ASB1	1.37965	n/a
Q9H672	Ankyrin repeat and SOCS box protein 7	ASB7	n/a	n/a
Q7Z6G8	Ankyrin repeat and sterile alpha motif domain-containing protein 1B	ANKS1B	1.11757	0.864208
Q9H8Y5	Ankyrin repeat and zinc finger domain-containing protein 1	ANKZF1	0.482212	0.560014
Q8IZ07	Ankyrin repeat domain-containing protein 13A	ANKRD13A	0.588446	0.0249637
O75179	Ankyrin repeat domain-containing protein 17	ANKRD17	1.51984	0.37295
Q5VYY1	Ankyrin repeat domain-containing protein 22	ANKRD22	0.804229	0.595324
Q8TF21	Ankyrin repeat domain-containing protein 24	ANKRD24	n/a	n/a
Q96NW4	Ankyrin repeat domain-containing protein 27	ANKRD27	1.09117	0.797403
Q9BXX3	Ankyrin repeat domain-containing protein 30A	ANKRD30A	0.689102	n/a
Q9BXX2	Ankyrin repeat domain-containing protein 30B	ANKRD30B	1.07103	0.916702
Q8N7Z5	Ankyrin repeat domain-containing protein 31	ANKRD31	0.522379	0.0669758
Q53RE8	Ankyrin repeat domain-containing protein 39	ANKRD39	0.0436645	0.509429
Q6AI12	Ankyrin repeat domain-containing protein 40	ANKRD40	0.145979	n/a
Q86W74	Ankyrin repeat domain-containing protein 46	ANKRD46	0.734589	0.407876
Q6NXT1	Ankyrin repeat domain-containing protein 54	ANKRD54	n/a	n/a
Q3KP44	Ankyrin repeat domain-containing protein 55	ANKRD55	n/a	n/a
C9JTQ0	Ankyrin repeat domain-containing protein 63	ANKRD63	0.495351	0.0954944
Q96BM1	Ankyrin repeat domain-containing protein 9	ANKRD9	n/a	n/a
A6NJG2	Ankyrin repeat domain-containing protein SOWAHD	SOWAHD	1.40991	n/a
P16157	Ankyrin-1	ANK1	0.629014	0.19714
Q01484	Ankyrin-2	ANK2	0.778122	0.458747
Q12955	Ankyrin-3	ANK3	1.39192	0.411929
P04083	Annexin A1	ANXA1	0.651019	0.0933739
P50995	Annexin A11	ANXA11	0.832651	0.575547
P27216	Annexin A13	ANXA13	n/a	n/a
P07355	Annexin A2	ANXA2	0.750356	0.202501
P12429	Annexin A3	ANXA3	0.439209	0.0469934
P09525	Annexin A4	ANXA4	0.614146	0.13738
P08758	Annexin A5	ANXA5	0.665964	0.216022
P08133	Annexin A6	ANXA6	0.951047	0.890159
P20073	Annexin A7	ANXA7	1.04019	0.850998
Q5VT79	Annexin A8-like protein 1	ANXA8L1	1.66046	0.563185
O76027	Annexin A9	ANXA9	0.747691	0.421376
Q9NW15	Anoctamin-10	ANO10	0.670308	0.135754
Q75V66	Anoctamin-5	ANO5	4.78981	0.355217
Q4KMQ2	Anoctamin-6	ANO6	1.07724	0.748568
A1A5B4	Anoctamin-9	ANO9	1.88207	0.147885
P23352	Anosmin-1	ANOS1	1.15123	n/a
Q9H6X2	Anthrax toxin receptor 1	ANTXR1	0.832174	0.544053
P58335	Anthrax toxin receptor 2	ANTXR2	0.899974	0.64796
Q03518	Antigen peptide transporter 1	TAP1	0.969911	0.892834
Q03519	Antigen peptide transporter 2	TAP2	1.38004	0.4076
P15813	Antigen-presenting glycoprotein CD1d	CD1D	24.7673	0.0635373
P03973	Antileukoproteinase	SLPI	2.35688	0.146175
P01008	Antithrombin-III	SERPINC1	0.482242	0.476937
O95786	Antiviral innate immune response receptor RIG-I	DDX58	2.07795	0.209725
Q10567	AP-1 complex subunit beta-1	AP1B1	0.990443	0.977154
O43747	AP-1 complex subunit gamma-1	AP1G1	1.26915	0.381044
O75843	AP-1 complex subunit gamma-like 2	AP1G2	1.26506	0.748912
Q9BXS5	AP-1 complex subunit mu-1	AP1M1	1.27341	0.364038
P61966	AP-1 complex subunit sigma-1A	AP1S1	1.79412	0.126823
P56377	AP-1 complex subunit sigma-2	AP1S2	1.4117	0.409206
Q63HQ0	AP-1 complex-associated regulatory protein	AP1AR	1.05588	0.826639
O95782	AP-2 complex subunit alpha-1	AP2A1	1.05837	0.836088
O94973	AP-2 complex subunit alpha-2	AP2A2	0.816281	0.580428
P63010	AP-2 complex subunit beta	AP2B1	1.00422	0.98814
Q96CW1	AP-2 complex subunit mu	AP2M1	0.473013	0.0163887
P53680	AP-2 complex subunit sigma	AP2S1	0.994315	0.98637
O00203	AP-3 complex subunit beta-1	AP3B1	0.817766	0.772731
O14617	AP-3 complex subunit delta-1	AP3D1	0.663333	0.633245
Q9Y2T2	AP-3 complex subunit mu-1	AP3M1	0.910675	0.817351
P53677	AP-3 complex subunit mu-2	AP3M2	1.56317	0.578221
Q92572	AP-3 complex subunit sigma-1	AP3S1	0.78444	0.621235
P59780	AP-3 complex subunit sigma-2	AP3S2	3.54101	n/a
Q9BVN2	AP-4 complex accessory subunit RUSC1	RUSC1	0.0822369	0.00143592
Q8N2Y8	AP-4 complex accessory subunit RUSC2	RUSC2	0.214033	n/a
Q9Y6B7	AP-4 complex subunit beta-1	AP4B1	1.32483	0.266617
Q9UPM8	AP-4 complex subunit epsilon-1	AP4E1	0.926216	0.758416
O00189	AP-4 complex subunit mu-1	AP4M1	0.877043	0.624374
Q9Y587	AP-4 complex subunit sigma-1	AP4S1	1.33175	0.423023
Q2VPB7	AP-5 complex subunit beta-1	AP5B1	n/a	n/a
Q9H0R1	AP-5 complex subunit mu-1	AP5M1	2.0864	0.349663
Q9NUS5	AP-5 complex subunit sigma-1	AP5S1	n/a	n/a
O43299	AP-5 complex subunit zeta-1	AP5Z1	0.844844	0.747241
Q2M2I8	AP2-associated protein kinase 1	AAK1	0.457697	0.255647
P02647	Apolipoprotein A-I	APOA1	0.815279	0.351573
P02652	Apolipoprotein A-II	APOA2	0.895629	0.697073
P06727	Apolipoprotein A-IV	APOA4	0.692253	0.394304
Q6Q788	Apolipoprotein A-V	APOA5	0.588397	0.0963536
Q0VD83	Apolipoprotein B receptor	APOBR	0.482574	0.00867467
P04114	Apolipoprotein B-100	APOB	1.45425	0.242489
P02654	Apolipoprotein C-I	APOC1	0.737753	0.122149
P02655	Apolipoprotein C-II	APOC2	1.09355	0.807597
P02656	Apolipoprotein C-III	APOC3	0.74629	0.132274
P55056	Apolipoprotein C-IV	APOC4	1.32268	0.319884
P05090	Apolipoprotein D	APOD	1.47616	0.139228
P02649	Apolipoprotein E	APOE	0.680265	0.0496637
Q13790	Apolipoprotein F	APOF	0.803023	0.414869
Q96LR9	Apolipoprotein L domain-containing protein 1	APOLD1	1.07838	0.888452
O14791	Apolipoprotein L1	APOL1	0.890752	0.555627
Q9BQE5	Apolipoprotein L2	APOL2	0.834269	0.540085
O95236	Apolipoprotein L3	APOL3	0.748954	0.376589
Q9BWW8	Apolipoprotein L6	APOL6	n/a	n/a
O95445	Apolipoprotein M	APOM	1.31139	0.126865
P08519	Apolipoprotein(a)	LPA	2.34056	0.185038
Q9BZZ5	Apoptosis inhibitor 5	API5	1.32748	0.635746
Q07812	Apoptosis regulator BAX	BAX	1.13624	0.655711
P10415	Apoptosis regulator Bcl-2	BCL2	8.07471	0.349967
Q9ULZ3	Apoptosis-associated speck-like protein containing a CARD	PYCARD	0.506729	0.101969
O95831	Apoptosis-inducing factor 1, mitochondrial	AIFM1	3.70993	0.291397
O15033	Apoptosis-resistant E3 ubiquitin protein ligase 1	AREL1	n/a	n/a
Q13625	Apoptosis-stimulating of p53 protein 2	TP53BP2	1.1984	0.755932
Q9UKV3	Apoptotic chromatin condensation inducer in the nucleus	ACIN1	1.6162	0.489287
O14727	Apoptotic protease-activating factor 1	APAF1	1.10514	0.800468
Q9UBU3	Appetite-regulating hormone	GHRL	n/a	n/a
Q7Z2E3	Aprataxin	APTX	2.27736	n/a
P29972	Aquaporin-1	AQP1	0.711438	0.301477
Q8NBQ7	Aquaporin-11	AQP11	2.03383	0.19947
Q92482	Aquaporin-3	AQP3	0.356613	0.298065
O14520	Aquaporin-7	AQP7	0.676078	0.498712
O75342	Arachidonate 12-lipoxygenase, 12R-type	ALOX12B	0.985216	0.96648
P20292	Arachidonate 5-lipoxygenase-activating protein	ALOX5AP	0.709129	0.198294
Q9Y2X7	ARF GTPase-activating protein GIT1	GIT1	0.834052	0.608291
Q14161	ARF GTPase-activating protein GIT2	GIT2	0.853761	0.692223
P52594	Arf-GAP domain and FG repeat-containing protein 1	AGFG1	0.755866	0.430536
O95081	Arf-GAP domain and FG repeat-containing protein 2	AGFG2	0.600567	0.161815
Q15027	Arf-GAP with coiled-coil, ANK repeat and PH domain-containing protein 1	ACAP1	3.83576	0.355537
Q15057	Arf-GAP with coiled-coil, ANK repeat and PH domain-containing protein 2	ACAP2	0.993534	0.986666
O75689	Arf-GAP with dual PH domain-containing protein 1	ADAP1	n/a	n/a
Q9NPF8	Arf-GAP with dual PH domain-containing protein 2	ADAP2	0.272726	0.0141389
Q96P47	Arf-GAP with GTPase, ANK repeat and PH domain-containing protein 3	AGAP3	0.684599	0.307568
Q96P48	Arf-GAP with Rho-GAP domain, ANK repeat and PH domain-containing protein 1	ARAP1	0.416458	0.145694
Q9ULH1	Arf-GAP with SH3 domain, ANK repeat and PH domain-containing protein 1	ASAP1	0.764358	0.726679
Q8WU39	Marginal zone B- and B1-cell-specific protein	MZB1	10.5429	0.0392326
Q8TDY4	Arf-GAP with SH3 domain, ANK repeat and PH domain-containing protein 3	ASAP3	n/a	n/a
P53367	Arfaptin-1	ARFIP1	0.978628	0.946992
P53365	Arfaptin-2	ARFIP2	2.11989	0.124658
P05089	Arginase-1	ARG1	0.741073	0.196302
Q9NWB6	Arginine and glutamate-rich protein 1	ARGLU1	1.2497	0.626905
P54136	Arginine--tRNA ligase, cytoplasmic	RARS1	1.89164	0.416833
Q5TEU4	Arginine-hydroxylase NDUFAF5, mitochondrial	NDUFAF5	n/a	n/a
Q7L4I2	Arginine/serine-rich coiled-coil protein 2	RSRC2	3.85827	n/a
P04424	Argininosuccinate lyase	ASL	1.37515	0.482902
P00966	Argininosuccinate synthase	ASS1	0.851123	0.485309
O95260	Arginyl-tRNA--protein transferase 1	ATE1	1.07093	0.953273
Q8N8R7	ARL14 effector protein	ARL14EP	3.64046	0.055197
O00192	Armadillo repeat protein deleted in velo-cardio-facial syndrome	ARVCF	0.865156	0.572827
Q9NVT9	Armadillo repeat-containing protein 1	ARMC1	0.881526	0.717821
Q8N2F6	Armadillo repeat-containing protein 10	ARMC10	4.00663	n/a
Q96C12	Armadillo repeat-containing protein 5	ARMC5	15.0672	0.352248
Q6NXE6	Armadillo repeat-containing protein 6	ARMC6	1.67843	0.0925365
Q8IUR7	Armadillo repeat-containing protein 8	ARMC8	0.826933	0.715179
Q9P291	Armadillo repeat-containing X-linked protein 1	ARMCX1	2.1712	0.196458
Q7L311	Armadillo repeat-containing X-linked protein 2	ARMCX2	n/a	n/a
Q9UH62	Armadillo repeat-containing X-linked protein 3	ARMCX3	6.14602	0.11887
Q5T2E6	Armadillo-like helical domain-containing protein 3	ARMH3	0.756719	0.265742
Q86TY3	Armadillo-like helical domain-containing protein 4	ARMH4	18.1733	n/a
P20711	Aromatic-L-amino-acid decarboxylase	DDC	0.890145	0.737711
Q7Z6K5	Arpin	ARPIN	0.943803	0.838212
Q8N5I2	Arrestin domain-containing protein 1	ARRDC1	0.911753	0.778609
P36575	Arrestin-C	ARR3	0.317613	0.13805
Q9HBK9	Arsenite methyltransferase	AS3MT	n/a	n/a
P27540	Aryl hydrocarbon receptor nuclear translocator	ARNT	n/a	n/a
P35869	Aryl hydrocarbon receptor	AHR	1.17955	0.613234
P18440	Arylamine N-acetyltransferase 1	NAT1	1.54725	0.371646
P11245	Arylamine N-acetyltransferase 2	NAT2	0.469153	0.00514231
P15289	Arylsulfatase A	ARSA	2.94556	0.130199
P15848	Arylsulfatase B	ARSB	1.00994	0.977757
P51689	Arylsulfatase D	ARSD	0.872022	0.688107
Q6UWY0	Arylsulfatase K	ARSK	4.25988	0.313526
Q9NS82	Asc-type amino acid transporter 1	SLC7A10	0.490337	0.131551
P07307	Asialoglycoprotein receptor 2	ASGR2	n/a	n/a
P08243	Asparagine synthetase [glutamine-hydrolyzing]	ASNS	0.503589	0.639306
O43776	Asparagine--tRNA ligase, cytoplasmic	NARS1	1.22821	0.545967
P17174	Aspartate aminotransferase, cytoplasmic	GOT1	0.697708	0.556727
P00505	Aspartate aminotransferase, mitochondrial	GOT2	3.55684	0.313326
Q6ICH7	Aspartate beta-hydroxylase domain-containing protein 2	ASPHD2	n/a	n/a
P14868	Aspartate--tRNA ligase, cytoplasmic	DARS1	1.43096	0.101014
Q6PI48	Aspartate--tRNA ligase, mitochondrial	DARS2	4.50823	0.27485
Q9ULA0	Aspartyl aminopeptidase	DNPEP	0.631646	0.249278
Q12797	Aspartyl/asparaginyl beta-hydroxylase	ASPH	0.666784	0.219595
Q9BXN1	Asporin	ASPN	0.40899	0.282261
Q15121	Astrocytic phosphoprotein PEA-15	PEA15	1.27427	0.635007
O75129	Astrotactin-2	ASTN2	0.479163	0.254769
O14497	AT-rich interactive domain-containing protein 1A	ARID1A	1.72225	0.248621
Q8NFD5	AT-rich interactive domain-containing protein 1B	ARID1B	n/a	n/a
Q68CP9	AT-rich interactive domain-containing protein 2	ARID2	3.09062	n/a
P29374	AT-rich interactive domain-containing protein 4A	ARID4A	2.90695	n/a
Q9UBB4	Ataxin-10	ATXN10	1.75288	0.176441
Q99700	Ataxin-2	ATXN2	2.01358	0.345708
Q8WWM7	Ataxin-2-like protein	ATXN2L	1.02743	0.931333
P54252	Ataxin-3	ATXN3	0.652819	0.141214
O15265	Ataxin-7	ATXN7	0.687733	0.483248
Q8WXF7	Atlastin-1	ATL1	2.1725	0.0849402
Q8NHH9	Atlastin-2	ATL2	0.952358	0.850709
Q6DD88	Atlastin-3	ATL3	0.674834	0.147131
P24539	ATP synthase F(0) complex subunit B1, mitochondrial	ATP5PB	2.80329	0.268532
Q96IX5	ATP synthase membrane subunit K, mitochondrial	ATP5MK	1.55815	0.306419
Q5TC12	ATP synthase mitochondrial F1 complex assembly factor 1	ATPAF1	11.348	n/a
Q8N5M1	ATP synthase mitochondrial F1 complex assembly factor 2	ATPAF2	1.1858	0.741944
P03928	ATP synthase protein 8	MT-ATP8	2.9148	0.305214
P00846	ATP synthase subunit a	MT-ATP6	1.9584	0.326536
P25705	ATP synthase subunit alpha, mitochondrial	ATP5F1A	2.43248	0.258286
P56378	ATP synthase subunit ATP5MJ, mitochondrial	ATP5MJ	1.84377	0.428547
P06576	ATP synthase subunit beta, mitochondrial	ATP5F1B	2.96004	0.278206
O75947	ATP synthase subunit d, mitochondrial	ATP5PD	3.0755	0.272544
P30049	ATP synthase subunit delta, mitochondrial	ATP5F1D	2.64922	0.305558
P56385	ATP synthase subunit e, mitochondrial	ATP5ME	2.59773	0.271505
Q5VTU8	ATP synthase subunit epsilon-like protein, mitochondrial	ATP5F1EP2	2.82004	0.266498
P56134	ATP synthase subunit f, mitochondrial	ATP5MF	2.83639	0.366268
O75964	ATP synthase subunit g, mitochondrial	ATP5MG	2.14752	0.337107
P36542	ATP synthase subunit gamma, mitochondrial	ATP5F1C	2.94405	0.280019
P48047	ATP synthase subunit O, mitochondrial	ATP5PO	1.90905	0.26801
Q99766	ATP synthase subunit s, mitochondrial	DMAC2L	3.75827	0.383361
P18859	ATP synthase-coupling factor 6, mitochondrial	ATP5PF	2.78007	0.0649743
Q86UQ4	ATP-binding cassette sub-family A member 13	ABCA13	n/a	n/a
Q9BZC7	ATP-binding cassette sub-family A member 2	ABCA2	0.712926	0.34733
Q8N139	ATP-binding cassette sub-family A member 6	ABCA6	0.43461	0.0387085
Q8IUA7	ATP-binding cassette sub-family A member 9	ABCA9	0.440657	0.198021
Q9NRK6	ATP-binding cassette sub-family B member 10, mitochondrial	ABCB10	1.02986	0.885153
Q9NP58	ATP-binding cassette sub-family B member 6	ABCB6	1.16547	0.597049
Q5T3U5	ATP-binding cassette sub-family C member 10	ABCC10	n/a	n/a
Q92887	ATP-binding cassette sub-family C member 2	ABCC2	0.341232	0.00731
O15438	ATP-binding cassette sub-family C member 3	ABCC3	0.893412	0.77641
O15439	ATP-binding cassette sub-family C member 4	ABCC4	1.22309	0.573888
O15440	ATP-binding cassette sub-family C member 5	ABCC5	0.432951	0.00972993
O95255	ATP-binding cassette sub-family C member 6	ABCC6	1.50165	0.467819
P33897	ATP-binding cassette sub-family D member 1	ABCD1	1.0191	0.969967
Q9UBJ2	ATP-binding cassette sub-family D member 2	ABCD2	3.07174	0.193978
P28288	ATP-binding cassette sub-family D member 3	ABCD3	1.58917	0.0792817
P61221	ATP-binding cassette sub-family E member 1	ABCE1	1.01689	0.927521
Q8NE71	ATP-binding cassette sub-family F member 1	ABCF1	0.64672	0.53278
Q9UG63	ATP-binding cassette sub-family F member 2	ABCF2	1.57032	0.378607
Q9NUQ8	ATP-binding cassette sub-family F member 3	ABCF3	1.33186	0.426563
P45844	ATP-binding cassette sub-family G member 1	ABCG1	0.808416	0.488373
P53396	ATP-citrate synthase	ACLY	0.94081	0.80757
Q8IW45	ATP-dependent (S)-NAD(P)H-hydrate dehydratase	NAXD	1.60387	0.475493
P17858	ATP-dependent 6-phosphofructokinase, liver type	PFKL	0.893915	0.567941
P08237	ATP-dependent 6-phosphofructokinase, muscle type	PFKM	0.808672	0.361249
Q01813	ATP-dependent 6-phosphofructokinase, platelet type	PFKP	2.33068	0.120201
O76031	ATP-dependent Clp protease ATP-binding subunit clpX-like, mitochondrial	CLPX	2.69759	0.47036
Q16740	ATP-dependent Clp protease proteolytic subunit, mitochondrial	CLPP	1.81872	0.191091
P46063	ATP-dependent DNA helicase Q1	RECQL	2.43666	0.355141
Q9H2U1	ATP-dependent DNA/RNA helicase DHX36	DHX36	4.14102	0.370158
Q08211	ATP-dependent RNA helicase A	DHX9	1.5278	0.595819
Q92499	ATP-dependent RNA helicase DDX1	DDX1	2.66573	0.219615
Q9NVP1	ATP-dependent RNA helicase DDX18	DDX18	2.19408	0.531459
Q9NUU7	ATP-dependent RNA helicase DDX19A	DDX19A	0.833455	0.420378
Q9UMR2	ATP-dependent RNA helicase DDX19B	DDX19B	1.04172	0.881489
Q9GZR7	ATP-dependent RNA helicase DDX24	DDX24	1.88836	0.127812
O00148	ATP-dependent RNA helicase DDX39A	DDX39A	1.83071	0.385511
O00571	ATP-dependent RNA helicase DDX3X	DDX3X	1.32149	0.468449
O15523	ATP-dependent RNA helicase DDX3Y	DDX3Y	1.91795	0.44325
Q86XP3	ATP-dependent RNA helicase DDX42	DDX42	0.395781	0.522997
Q9BQ39	ATP-dependent RNA helicase DDX50	DDX50	0.669336	0.148143
Q8N8A6	ATP-dependent RNA helicase DDX51	DDX51	2.18441	0.430247
Q8TDD1	ATP-dependent RNA helicase DDX54	DDX54	2.38563	0.200145
Q8NHQ9	ATP-dependent RNA helicase DDX55	DDX55	0.398089	0.0340649
O43143	ATP-dependent RNA helicase DHX15	DHX15	2.83293	0.487989
Q7Z478	ATP-dependent RNA helicase DHX29	DHX29	1.29366	0.596827
Q7L2E3	ATP-dependent RNA helicase DHX30	DHX30	0.386913	0.0343099
Q9H6R0	ATP-dependent RNA helicase DHX33	DHX33	n/a	n/a
Q14562	ATP-dependent RNA helicase DHX8	DHX8	7.86331	n/a
Q8IYB8	ATP-dependent RNA helicase SUPV3L1, mitochondrial	SUPV3L1	7.07093	0.298348
P08183	ATP-dependent translocase ABCB1	ABCB1	0.801704	0.544155
Q96TA2	ATP-dependent zinc metalloprotease YME1L1	YME1L1	0.689022	n/a
P78508	ATP-sensitive inward rectifier potassium channel 10	KCNJ10	1.48171	0.282053
Q6PL18	ATPase family AAA domain-containing protein 2	ATAD2	0.655476	0.149715
Q9NVI7	ATPase family AAA domain-containing protein 3A	ATAD3A	1.85127	0.19776
Q5T9A4	ATPase family AAA domain-containing protein 3B	ATAD3B	1.56027	0.124707
Q5T2N8	ATPase family AAA domain-containing protein 3C	ATAD3C	n/a	n/a
Q8NB90	ATPase family protein 2 homolog	SPATA5	1.81983	0.18311
O43681	ATPase GET3	GET3	1.15412	0.685844
Q9UII2	ATPase inhibitor, mitochondrial	ATP5IF1	2.81561	0.379815
Q96S55	ATPase WRNIP1	WRNIP1	0.898318	0.927772
P16066	Atrial natriuretic peptide receptor 1	NPR1	1.91825	0.0876121
P20594	Atrial natriuretic peptide receptor 2	NPR2	2.56233	n/a
P17342	Atrial natriuretic peptide receptor 3	NPR3	0.325636	0.115696
O75882	Attractin	ATRN	1.45407	0.136052
Q16570	Atypical chemokine receptor 1	ACKR1	0.592274	0.286441
P25106	Atypical chemokine receptor 3	ACKR3	1.08182	0.915244
Q8NI60	Atypical kinase COQ8A, mitochondrial	COQ8A	1.70241	0.241312
Q96D53	Atypical kinase COQ8B, mitochondrial	COQ8B	n/a	n/a
Q9H1Y0	Autophagy protein 5	ATG5	0.668172	0.0530535
Q9BSB4	Autophagy-related protein 101	ATG101	0.814543	0.71214
O75143	Autophagy-related protein 13	ATG13	0.16929	n/a
Q676U5	Autophagy-related protein 16-1	ATG16L1	0.724339	0.678329
Q2TAZ0	Autophagy-related protein 2 homolog A	ATG2A	0.640786	0.461672
Q96BY7	Autophagy-related protein 2 homolog B	ATG2B	0.906295	0.71627
Q7Z3C6	Autophagy-related protein 9A	ATG9A	0.700924	0.191744
Q96BJ3	Axin interactor, dorsalization-associated protein	AIDA	0.553982	0.0934353
Q5T1B0	Axonemal dynein light chain domain-containing protein 1	AXDND1	1.86057	0.107002
P20160	Azurocidin	AZU1	0.844906	0.745565
Q5W0U4	B box and SPRY domain-containing protein	BSPRY	1.42183	0.329508
Q7Z6A9	B- and T-lymphocyte attenuator	BTLA	28.1692	0.0899528
P11912	B-cell antigen receptor complex-associated protein alpha chain	CD79A	2.54531	0.151693
P40259	B-cell antigen receptor complex-associated protein beta chain	CD79B	5.14912	0.104727
P21854	B-cell differentiation antigen CD72	CD72	0.552379	0.0110281
Q8WV28	B-cell linker protein	BLNK	3.35385	n/a
O95999	B-cell lymphoma/leukemia 10	BCL10	3.04905	0.235086
P20273	B-cell receptor CD22	CD22	0.455049	0.136934
Q9UHQ4	B-cell receptor-associated protein 29	BCAP29	0.953672	0.892987
P51572	B-cell receptor-associated protein 31	BCAP31	0.859215	0.523399
P15391	B-lymphocyte antigen CD19	CD19	0.581423	0.28222
P11836	B-lymphocyte antigen CD20	MS4A1	5.4716	0.411343
Q9BPU9	B9 domain-containing protein 2	B9D2	0.901543	n/a
P17213	Bactericidal permeability-increasing protein	BPI	1.07739	0.797415
Q13075	Baculoviral IAP repeat-containing protein 1	NAIP	0.350199	0.102268
Q9NR09	Baculoviral IAP repeat-containing protein 6	BIRC6	0.668059	0.449497
Q99933	BAG family molecular chaperone regulator 1	BAG1	4.56841	0.445076
O95816	BAG family molecular chaperone regulator 2	BAG2	0.890682	0.692558
O95429	BAG family molecular chaperone regulator 4	BAG4	n/a	n/a
Q9UL15	BAG family molecular chaperone regulator 5	BAG5	0.89981	0.800248
O94812	BAI1-associated protein 3	BAIAP3	0.590952	0.0362365
P02730	Band 3 anion transport protein	SLC4A1	0.554983	0.159131
Q9H4G0	Band 4.1-like protein 1	EPB41L1	0.929683	0.818248
O43491	Band 4.1-like protein 2	EPB41L2	0.488095	0.0151119
Q9Y2J2	Band 4.1-like protein 3	EPB41L3	0.753833	0.319492
Q9HCS5	Band 4.1-like protein 4A	EPB41L4A	n/a	n/a
Q9H329	Band 4.1-like protein 4B	EPB41L4B	0.959426	0.919293
O75531	Barrier-to-autointegration factor	BANF1	2.25522	0.510998
P50895	Basal cell adhesion molecule	BCAM	0.748512	0.445953
P98160	Basement membrane-specific heparan sulfate proteoglycan core protein	HSPG2	6.19057	0.297466
P04280	Basic salivary proline-rich protein 1	PRB1	0.912422	n/a
P35613	Basigin	BSG	1.19703	0.361669
Q13286	Battenin	CLN3	1.914	0.172894
P55061	Bax inhibitor 1	TMBIM6	0.796904	0.510727
Q9H6U6	BCAS3 microtubule associated cell migration factor	BCAS3	2.30958	0.141187
Q16611	Bcl-2 homologous antagonist/killer	BAK1	1.689	0.372114
Q9NYF8	Bcl-2-associated transcription factor 1	BCLAF1	1.595	0.675155
Q9BXH1	Bcl-2-binding component 3, isoforms 1/2	BBC3	1.52758	0.164205
Q07817	Bcl-2-like protein 1	BCL2L1	1.7378	0.319503
O43521	Bcl-2-like protein 11	BCL2L11	2.91322	0.419385
Q9BXK5	Bcl-2-like protein 13	BCL2L13	1.18838	0.671155
Q92843	Bcl-2-like protein 2	BCL2L2	1.51132	0.35075
Q9UMX3	Bcl-2-related ovarian killer protein	BOK	0.698655	0.461071
Q12982	BCL2/adenovirus E1B 19 kDa protein-interacting protein 2	BNIP2	0.539696	0.36255
Q12983	BCL2/adenovirus E1B 19 kDa protein-interacting protein 3	BNIP3	0.416794	0.434607
O60238	BCL2/adenovirus E1B 19 kDa protein-interacting protein 3-like	BNIP3L	1.18617	0.539791
Q16620	BDNF/NT-3 growth factors receptor	NTRK2	0.438732	0.097145
Q6ZNE5	Beclin 1-associated autophagy-related key regulator	ATG14	n/a	n/a
Q14457	Beclin-1	BECN1	0.962793	0.945757
Q5T5X7	BEN domain-containing protein 3	BEND3	n/a	n/a
Q8N7W2	BEN domain-containing protein 7	BEND7	2.68566	0.343171
O15155	BET1 homolog	BET1	2.09638	0.122142
Q9NYM9	BET1-like protein	BET1L	2.96853	0.0824095
Q02742	Beta-1,3-galactosyl-O-glycosyl-glycoprotein beta-1,6-N-acetylglucosaminyltransferase	GCNT1	n/a	n/a
Q96L58	Beta-1,3-galactosyltransferase 6	B3GALT6	1.97441	0.0620415
Q6Y288	Beta-1,3-glucosyltransferase	B3GLCT	0.72388	0.397179
P15291	Beta-1,4-galactosyltransferase 1	B4GALT1	1.0715	0.760826
Q9UK61	Protein TASOR	TASOR	8.53455	0.0391831
O60513	Beta-1,4-galactosyltransferase 4	B4GALT4	2.36953	0.279034
O43286	Beta-1,4-galactosyltransferase 5	B4GALT5	n/a	n/a
Q9UBV7	Beta-1,4-galactosyltransferase 7	B4GALT7	2.16315	0.177539
O43505	Beta-1,4-glucuronyltransferase 1	B4GAT1	2.65057	0.056684
Q09327	Beta-1,4-mannosyl-glycoprotein 4-beta-N-acetylglucosaminyltransferase	MGAT3	2.1618	0.111547
Q13884	Beta-1-syntrophin	SNTB1	1.11027	0.722282
P02749	Beta-2-glycoprotein 1	APOH	1.01208	0.97301
P61769	Beta-2-microglobulin	B2M	1.58022	0.162467
Q13425	Beta-2-syntrophin	SNTB2	1.2059	0.512775
Q562R1	Beta-actin-like protein 2	ACTBL2	1.91766	0.242476
P35612	Beta-adducin	ADD2	0.577813	0.110233
P25098	Beta-adrenergic receptor kinase 1	GRK2	0.429871	0.064935
P35626	Beta-adrenergic receptor kinase 2	GRK3	0.592871	0.137584
Q96KN2	Beta-Ala-His dipeptidase	CNDP1	0.846257	0.710096
P49407	Beta-arrestin-1	ARRB1	0.884033	0.820976
P32121	Beta-arrestin-2	ARRB2	1.39743	0.394876
Q9NSA3	Beta-catenin-interacting protein 1	CTNNBIP1	n/a	n/a
Q8WYA6	Beta-catenin-like protein 1	CTNNBL1	2.00811	0.269892
P42025	Beta-centractin	ACTR1B	n/a	n/a
P13929	Beta-enolase	ENO3	0.501293	0.196642
P16278	Beta-galactosidase	GLB1	4.18052	0.217985
O60512	Beta-1,4-galactosyltransferase 3	B4GALT3	8.33147	0.022204
P08236	Beta-glucuronidase	GUSB	1.8235	0.299052
P06865	Beta-hexosaminidase subunit alpha	HEXA	0.969781	0.943783
P07686	Beta-hexosaminidase subunit beta	HEXB	2.78368	0.0556921
Q86Z14	Beta-klotho	KLB	0.668813	0.437658
O00462	Beta-mannosidase	MANBA	0.437401	0.052525
Q9HBI1	Beta-parvin	PARVB	3.10242	0.278901
Q16585	Beta-sarcoglycan	SGCB	0.739782	0.24163
P56817	Beta-secretase 1	BACE1	0.54401	0.144141
Q9Y5Z0	Beta-secretase 2	BACE2	n/a	n/a
Q9H115	Beta-soluble NSF attachment protein	NAPB	1.21918	0.449777
Q8N3L3	Beta-taxilin	TXLNB	0.343641	n/a
Q9Y4K1	Beta/gamma crystallin domain-containing protein 1	CRYBG1	1.07159	0.892898
P55957	BH3-interacting domain death agonist	BID	2.5083	0.0664697
O43252	Bifunctional 3'-phosphoadenosine 5'-phosphosulfate synthase 1	PAPSS1	9.04821	0.203966
O95340	Bifunctional 3'-phosphoadenosine 5'-phosphosulfate synthase 2	PAPSS2	1.64332	0.357687
Q6NYC1	Bifunctional arginine demethylase and lysyl-hydroxylase JMJD6	JMJD6	1.15068	0.892181
Q13057	Bifunctional coenzyme A synthase	COASY	1.19702	0.647929
P34913	Bifunctional epoxide hydrolase 2	EPHX2	1.61753	0.226505
P07814	Bifunctional glutamate/proline--tRNA ligase	EPRS1	1.4039	0.484887
P52848	Bifunctional heparan sulfate N-deacetylase/N-sulfotransferase 1	NDST1	0.878172	0.64657
P52849	Bifunctional heparan sulfate N-deacetylase/N-sulfotransferase 2	NDST2	1.2063	0.55817
Q9H903	Bifunctional methylenetetrahydrofolate dehydrogenase/cyclohydrolase 2, mitochondrial	MTHFD2L	n/a	n/a
P13995	Bifunctional methylenetetrahydrofolate dehydrogenase/cyclohydrolase, mitochondrial	MTHFD2	11.382	0.362118
P22234	Bifunctional phosphoribosylaminoimidazole carboxylase/phosphoribosylaminoimidazole succinocarboxamide synthetase	PAICS	1.35359	0.299072
Q96T60	Bifunctional polynucleotide phosphatase/kinase	PNKP	2.58251	0.342411
P31939	Bifunctional purine biosynthesis protein ATIC	ATIC	1.35405	0.407368
Q9Y223	Bifunctional UDP-N-acetylglucosamine 2-epimerase/N-acetylmannosamine kinase	GNE	2.48399	0.23943
P21810	Biglycan	BGN	1.29292	0.669242
Q9Y2P5	Bile acyl-CoA synthetase	SLC27A5	0.455909	0.00772658
P53004	Biliverdin reductase A	BLVRA	0.693508	0.0559458
P78537	Biogenesis of lysosome-related organelles complex 1 subunit 1	BLOC1S1	0.425542	0.120218
Q6QNY1	Biogenesis of lysosome-related organelles complex 1 subunit 2	BLOC1S2	0.719747	0.586195
Q6QNY0	Biogenesis of lysosome-related organelles complex 1 subunit 3	BLOC1S3	0.961477	0.957156
Q9NUP1	Biogenesis of lysosome-related organelles complex 1 subunit 4	BLOC1S4	1.41319	0.63037
Q8TDH9	Biogenesis of lysosome-related organelles complex 1 subunit 5	BLOC1S5	1.04917	0.931304
Q9UL45	Biogenesis of lysosome-related organelles complex 1 subunit 6	BLOC1S6	0.127223	n/a
Q8NFC6	Biorientation of chromosomes in cell division protein 1-like 1	BOD1L1	1.87958	0.486937
P43251	Biotinidase	BTD	0.95149	0.855726
Q9Y6X5	Bis(5'-adenosyl)-triphosphatase ENPP4	ENPP4	1.2799	0.623994
P49789	Bis(5'-adenosyl)-triphosphatase	FHIT	1.4967	0.563414
P50583	Bis(5'-nucleosyl)-tetraphosphatase [asymmetrical]	NUDT2	8.36154	n/a
P07738	Bisphosphoglycerate mutase	BPGM	0.767993	0.554585
Q13867	Bleomycin hydrolase	BLMH	0.863562	0.475699
Q969J3	BLOC-1-related complex subunit 5	BORCS5	0.791907	0.28289
Q96GS4	BLOC-1-related complex subunit 6	BORCS6	0.598528	0.0925455
Q96B45	BLOC-1-related complex subunit 7	BORCS7	1.00416	0.993967
Q96FH0	BLOC-1-related complex subunit 8	BORCS8	n/a	n/a
P18577	Blood group Rh(CE) polypeptide	RHCE	0.640124	0.241463
Q8NE79	Blood vessel epicardial substance	BVES	n/a	n/a
P54132	Bloom syndrome protein	BLM	1.1573	0.686978
Q96MC5	bMERB domain-containing protein 1	BMERB1	0.876086	0.712414
Q9NSY1	BMP-2-inducible protein kinase	BMP2K	1.15104	0.815412
Q9H3K6	BolA-like protein 2	BOLA2	2.01896	0.0990902
Q53S33	BolA-like protein 3	BOLA3	2.54342	0.282278
Q6UWU4	Bombesin receptor-activated protein C6orf89	C6orf89	0.386402	0.00198967
P13727	Bone marrow proteoglycan	PRG2	0.748068	0.611726
Q10589	Bone marrow stromal antigen 2	BST2	1.91879	0.18375
P13497	Bone morphogenetic protein 1	BMP1	0.641547	0.114922
Q13873	Bone morphogenetic protein receptor type-2	BMPR2	3.79221	n/a
Q53HL2	Borealin	CDCA8	0.745501	0.196158
Q9NWK9	Box C/D snoRNA protein 1	ZNHIT6	n/a	n/a
Q9NP55	BPI fold-containing family A member 1	BPIFA1	0.80335	0.691507
Q96DR5	BPI fold-containing family A member 2	BPIFA2	0.501842	0.103587
Q8TDL5	BPI fold-containing family B member 1	BPIFB1	0.62887	0.060868
Q8N4F0	BPI fold-containing family B member 2	BPIFB2	n/a	n/a
P80723	Brain acid soluble protein 1	BASP1	0.521935	0.0238825
O95258	Brain mitochondrial carrier protein 1	SLC25A14	n/a	n/a
O95415	Brain protein I3	BRI3	0.69265	0.257533
P23560	Brain-derived neurotrophic factor	BDNF	0.515389	0.0242734
Q9BUH8	Brain-enriched guanylate kinase-associated protein	BEGAIN	0.358877	0.0736771
Q9UQB8	Brain-specific angiogenesis inhibitor 1-associated protein 2	BAIAP2	0.973187	0.934063
Q9UHR4	Brain-specific angiogenesis inhibitor 1-associated protein 2-like protein 1	BAIAP2L1	n/a	n/a
O15382	Branched-chain-amino-acid aminotransferase, mitochondrial	BCAT2	2.8018	0.408882
Q96RL1	BRCA1-A complex subunit RAP80	UIMC1	n/a	n/a
Q6PJG6	BRCA1-associated ATM activator 1	BRAT1	12.9476	n/a
Q7Z569	BRCA1-associated protein	BRAP	n/a	n/a
Q99728	BRCA1-associated RING domain protein 1	BARD1	0.634965	0.20315
Q9P287	BRCA2 and CDKN1A-interacting protein	BCCIP	0.23703	0.364005
Q7Z589	BRCA2-interacting transcriptional repressor EMSY	EMSY	n/a	n/a
P11274	Breakpoint cluster region protein	BCR	0.883834	0.730549
P56945	Breast cancer anti-estrogen resistance protein 1	BCAR1	1.16646	0.62714
Q9HCU9	Breast cancer metastasis-suppressor 1	BRMS1	1.81291	0.707945
Q9Y6D6	Brefeldin A-inhibited guanine nucleotide-exchange protein 1	ARFGEF1	0.729512	0.488311
Q9Y6D5	Brefeldin A-inhibited guanine nucleotide-exchange protein 2	ARFGEF2	0.797004	0.753679
Q8WY22	BRI3-binding protein	BRI3BP	0.596591	0.100391
Q9UBW5	Bridging integrator 2	BIN2	0.935344	0.881617
Q9NQY0	Bridging integrator 3	BIN3	n/a	n/a
Q9NWV8	BRISC and BRCA1-A complex member 1	BABAM1	0.626702	0.540818
Q9NXR7	BRISC and BRCA1-A complex member 2	BABAM2	0.455407	0.482704
Q15018	BRISC complex subunit Abraxas 2	ABRAXAS2	0.412788	0.367927
Q5VW32	BRO1 domain-containing protein BROX	BROX	1.00641	0.980673
Q9UNQ0	Broad substrate specificity ATP-binding cassette transporter ABCG2	ABCG2	0.991467	0.982295
Q9NRL2	Bromodomain adjacent to zinc finger domain protein 1A	BAZ1A	0.78788	0.65356
Q9UIF9	Bromodomain adjacent to zinc finger domain protein 2A	BAZ2A	0.932706	0.666733
P25440	Bromodomain-containing protein 2	BRD2	2.72659	0.617453
Q15059	Bromodomain-containing protein 3	BRD3	2.49705	n/a
O60885	Bromodomain-containing protein 4	BRD4	6.63904	0.31598
Q9NPI1	Bromodomain-containing protein 7	BRD7	1.22898	n/a
Q9H0E9	Bromodomain-containing protein 8	BRD8	4.3218	n/a
Q9H8M2	Bromodomain-containing protein 9	BRD9	n/a	n/a
Q9NW68	BSD domain-containing protein 1	BSDC1	0.51395	0.427679
Q9H3F6	BTB/POZ domain-containing adapter for CUL3-mediated RhoA degradation protein 3	KCTD10	0.853241	n/a
Q9BSF8	BTB/POZ domain-containing protein 10	BTBD10	0.870332	0.521198
Q9BX70	BTB/POZ domain-containing protein 2	BTBD2	n/a	n/a
Q96CX2	BTB/POZ domain-containing protein KCTD12	KCTD12	0.613565	0.0785038
Q8N5Z5	BTB/POZ domain-containing protein KCTD17	KCTD17	n/a	n/a
Q4G0X4	BTB/POZ domain-containing protein KCTD21	KCTD21	0.99257	0.987066
Q9Y597	BTB/POZ domain-containing protein KCTD3	KCTD3	n/a	n/a
Q9NXV2	BTB/POZ domain-containing protein KCTD5	KCTD5	0.438209	n/a
O43670	BUB3-interacting and GLEBS motif-containing protein ZNF207	ZNF207	1.59554	0.702801
Q9BRD0	BUD13 homolog	BUD13	5.522	0.524944
Q7KYR7	Butyrophilin subfamily 2 member A1	BTN2A1	1.39942	0.375635
O00481	Butyrophilin subfamily 3 member A1	BTN3A1	2.1428	0.148533
Q9NWD8	Transmembrane protein 248	TMEM248	8.15078	0.0446039
O00478	Butyrophilin subfamily 3 member A3	BTN3A3	1.14494	0.623274
Q6UXG8	Butyrophilin-like protein 9	BTNL9	0.91109	0.846533
Q13895	Bystin	BYSL	3.74434	0.295499
P11586	C-1-tetrahydrofolate synthase, cytoplasmic	MTHFD1	1.52748	0.214314
P32246	C-C chemokine receptor type 1	CCR1	0.473101	0.0462196
P41597	C-C chemokine receptor type 2	CCR2	6.59035	0.161176
O00421	C-C chemokine receptor-like 2	CCRL2	0.799538	0.522186
Q16627	C-C motif chemokine 14	CCL14	0.746882	0.343203
Q16663	C-C motif chemokine 15	CCL15	1.12103	0.767436
P55774	C-C motif chemokine 18	CCL18	0.346535	0.0402492
P13501	C-C motif chemokine 5	CCL5	7.02828	0.141785
O60271	C-Jun-amino-terminal kinase-interacting protein 4	SPAG9	1.019	0.960259
Q8IY22	C-Maf-inducing protein	CMIP	0.892493	0.709461
Q7Z401	C-myc promoter-binding protein	DENND4A	1.86335	0.415798
Q99417	c-Myc-binding protein	MYCBP	1.09234	0.865019
P02741	C-reactive protein	CRP	0.0223872	0.303993
Q13363	C-terminal-binding protein 1	CTBP1	1.26139	0.379229
P56545	C-terminal-binding protein 2	CTBP2	1.3982	0.547674
Q9P126	C-type lectin domain family 1 member B	CLEC1B	1.75875	0.408832
Q9Y240	C-type lectin domain family 11 member A	CLEC11A	0.823384	0.783059
Q5QGZ9	C-type lectin domain family 12 member A	CLEC12A	0.658262	0.237031
Q6UVW9	C-type lectin domain family 2 member A	CLEC2A	0.393156	0.0984781
Q92478	C-type lectin domain family 2 member B	CLEC2B	1.1845	0.562783
P0C7M8	C-type lectin domain family 2 member L	CLEC2L	n/a	n/a
Q9UMR7	C-type lectin domain family 4 member A	CLEC4A	0.670668	n/a
Q8WTT0	C-type lectin domain family 4 member C	CLEC4C	n/a	n/a
Q9ULY5	C-type lectin domain family 4 member E	CLEC4E	0.521471	0.075323
Q6UXB4	C-type lectin domain family 4 member G	CLEC4G	0.569726	0.286918
Q9UJ71	C-type lectin domain family 4 member K	CD207	1.34228	n/a
Q9H2X3	C-type lectin domain family 4 member M	CLEC4M	0.676198	0.435193
Q9NY25	C-type lectin domain family 5 member A	CLEC5A	0.439816	0.048442
Q9UBG0	C-type mannose receptor 2	MRC2	0.682997	0.370251
P25024	C-X-C chemokine receptor type 1	CXCR1	1.10445	0.82955
P25025	C-X-C chemokine receptor type 2	CXCR2	0.415658	0.0215856
Q8TBP5	Membrane protein FAM174A	FAM174A	8.05822	0.0399776
P02778	C-X-C motif chemokine 10	CXCL10	7.49155	n/a
O14625	C-X-C motif chemokine 11	CXCL11	0.802741	0.530659
P42830	C-X-C motif chemokine 5	CXCL5	2.64378	0.395438
Q07325	C-X-C motif chemokine 9	CXCL9	n/a	n/a
Q96EU7	C1GALT1-specific chaperone 1	C1GALT1C1	1.32145	0.368031
Q9Y426	C2 domain-containing protein 2	C2CD2	0.779497	0.550772
Q86YS7	C2 domain-containing protein 5	C2CD5	0.875921	0.693729
Q16581	C3a anaphylatoxin chemotactic receptor	C3AR1	0.575186	0.168613
P04003	C4b-binding protein alpha chain	C4BPA	0.338246	0.333823
P20851	C4b-binding protein beta chain	C4BPB	0.263164	0.340932
P21730	C5a anaphylatoxin chemotactic receptor 1	C5AR1	0.43365	0.00675888
Q9P296	C5a anaphylatoxin chemotactic receptor 2	C5AR2	0.802868	n/a
O75844	CAAX prenyl protease 1 homolog	ZMPSTE24	0.871106	0.369361
Q9Y256	CAAX prenyl protease 2	RCE1	1.3386	0.264006
Q8WUQ7	Cactin	CACTIN	2.58103	0.0616055
P27708	CAD protein	CAD	1.73137	0.299629
P12830	Cadherin-1	CDH1	0.844499	0.659198
P55287	Cadherin-11	CDH11	0.550443	0.0807647
P55290	Cadherin-13	CDH13	0.678356	0.447382
P55291	Cadherin-15	CDH15	n/a	n/a
P19022	Cadherin-2	CDH2	n/a	n/a
P33151	Cadherin-5	CDH5	2.99518	0.292771
P55286	Cadherin-8	CDH8	n/a	n/a
Q9BYE9	Cadherin-related family member 2	CDHR2	0.223188	0.181698
Q99653	Calcineurin B homologous protein 1	CHP1	1.03844	0.909089
Q96BS2	Calcineurin B homologous protein 3	TESC	2.31257	0.325189
P63098	Calcineurin subunit B type 1	PPP3R1	1.07268	0.859688
Q16602	Calcitonin gene-related peptide type 1 receptor	CALCRL	0.835539	0.540437
Q99828	Calcium and integrin-binding protein 1	CIB1	0.739553	0.207792
Q9UGQ2	Calcium channel flower homolog	CACFD1	1.47634	0.200764
Q8IWX8	Calcium homeostasis endoplasmic reticulum protein	CHERP	2.51679	0.486681
Q9HA72	Calcium homeostasis modulator protein 2	CALHM2	1.14739	0.690069
Q8N5C1	Calcium homeostasis modulator protein 5	CALHM5	0.805382	0.38515
Q5R3K3	Calcium homeostasis modulator protein 6	CALHM6	1.05137	0.918543
Q9UM00	Calcium load-activated calcium channel	TMCO1	0.852733	0.542659
Q9P1W3	Calcium permeable stress-gated cation channel 1	TMEM63C	0.328326	0.0338737
Q96D31	Calcium release-activated calcium channel protein 1	ORAI1	0.525083	0.119899
Q8NE86	Calcium uniporter protein, mitochondrial	MCU	2.48838	0.187862
Q9NWR8	Calcium uniporter regulatory subunit MCUb, mitochondrial	MCUB	11.2299	0.312115
Q9BPX6	Calcium uptake protein 1, mitochondrial	MICU1	1.84024	0.31194
Q8IYU8	Calcium uptake protein 2, mitochondrial	MICU2	2.32407	0.466287
Q9UQC9	Calcium-activated chloride channel regulator 2	CLCA2	3.62715	0.51866
Q12791	Calcium-activated potassium channel subunit alpha-1	KCNMA1	0.704735	0.456611
Q9P1Z2	Calcium-binding and coiled-coil domain-containing protein 1	CALCOCO1	0.567848	0.391798
Q13137	Calcium-binding and coiled-coil domain-containing protein 2	CALCOCO2	0.970267	0.951439
O75746	Calcium-binding mitochondrial carrier protein Aralar1	SLC25A12	3.98047	0.0938092
Q9UJS0	Calcium-binding mitochondrial carrier protein Aralar2	SLC25A13	1.8096	0.451974
Q6NUK1	Calcium-binding mitochondrial carrier protein SCaMC-1	SLC25A24	1.70198	0.455249
Q6KCM7	Calcium-binding mitochondrial carrier protein SCaMC-2	SLC25A25	1.69823	0.159093
Q9BV35	Calcium-binding mitochondrial carrier protein SCaMC-3	SLC25A23	n/a	n/a
Q9Y376	Calcium-binding protein 39	CAB39	1.14195	0.532713
Q9ULU8	Calcium-dependent secretion activator 1	CADPS	0.889165	0.815663
Q86UW7	Calcium-dependent secretion activator 2	CADPS2	0.270298	n/a
Q9NP80	Calcium-independent phospholipase A2-gamma	PNPLA8	0.440148	1.98099e-05
Q9Y2V2	Calcium-regulated heat-stable protein 1	CARHSP1	1.10684	0.71395
P98194	Calcium-transporting ATPase type 2C member 1	ATP2C1	1.53582	0.146177
Q14012	Calcium/calmodulin-dependent protein kinase type 1	CAMK1	2.02498	0.248249
Q8IU85	Calcium/calmodulin-dependent protein kinase type 1D	CAMK1D	n/a	n/a
Q13557	Calcium/calmodulin-dependent protein kinase type II subunit delta	CAMK2D	0.808989	0.412212
Q13555	Calcium/calmodulin-dependent protein kinase type II subunit gamma	CAMK2G	0.717282	0.336219
Q9HB71	Calcyclin-binding protein	CACYBP	0.644572	0.63706
Q13938	Calcyphosin	CAPS	0.313855	n/a
Q05682	Caldesmon	CALD1	1.29936	0.67511
O14967	Calmegin	CLGN	0.991277	0.982465
Q96JQ2	Calmin	CLMN	1.2416	0.540792
P0DP25	Calmodulin-3	CALM3	1.46609	0.242738
P27482	Calmodulin-like protein 3	CALML3	0.896112	0.765179
Q9NZT1	Calmodulin-like protein 5	CALML5	1.27319	0.532089
Q9P1Y5	Calmodulin-regulated spectrin-associated protein 3	CAMSAP3	0.992675	0.983479
P27824	Calnexin	CANX	0.882871	0.584802
P04632	Calpain small subunit 1	CAPNS1	0.785905	0.396998
Q96L46	Calpain small subunit 2	CAPNS2	n/a	n/a
P07384	Calpain-1 catalytic subunit	CAPN1	0.796549	0.378433
P17655	Calpain-2 catalytic subunit	CAPN2	1.30311	0.173306
O15484	Calpain-5	CAPN5	0.723707	0.166727
Q9Y6W3	Calpain-7	CAPN7	1.09852	0.830401
P20810	Calpastatin	CAST	0.796286	0.339161
Q99439	Calponin-2	CNN2	1.54515	0.127218
Q15417	Calponin-3	CNN3	0.841165	0.691459
P27797	Calreticulin	CALR	0.881401	0.649163
P31415	Calsequestrin-1	CASQ1	1.47576	0.630027
Q9NQ25	SLAM family member 7	SLAMF7	8.034	0.0377817
O43852	Calumenin	CALU	1.85253	0.117461
P17612	cAMP-dependent protein kinase catalytic subunit alpha	PRKACA	1.19515	0.570232
P22694	cAMP-dependent protein kinase catalytic subunit beta	PRKACB	0.647357	0.259976
P10644	cAMP-dependent protein kinase type I-alpha regulatory subunit	PRKAR1A	1.55781	0.0934755
P13861	cAMP-dependent protein kinase type II-alpha regulatory subunit	PRKAR2A	0.524456	0.393201
P31323	cAMP-dependent protein kinase type II-beta regulatory subunit	PRKAR2B	0.768115	0.469307
P56211	cAMP-regulated phosphoprotein 19	ARPP19	2.12236	0.184519
P27815	cAMP-specific 3',5'-cyclic phosphodiesterase 4A	PDE4A	1.44933	0.143329
Q07343	cAMP-specific 3',5'-cyclic phosphodiesterase 4B	PDE4B	n/a	n/a
Q08499	cAMP-specific 3',5'-cyclic phosphodiesterase 4D	PDE4D	n/a	n/a
Q9BSD7	Cancer-related nucleoside-triphosphatase	NTPCR	0.947995	0.837212
P30622	CAP-Gly domain-containing linker protein 1	CLIP1	1.27791	0.74992
Q9UDT6	CAP-Gly domain-containing linker protein 2	CLIP2	n/a	n/a
Q8N3C7	CAP-Gly domain-containing linker protein 4	CLIP4	0.683406	0.32972
Q8N1G2	Cap-specific mRNA (nucleoside-2'-O-)-methyltransferase 1	CMTR1	1.33787	0.6153
Q6F5E8	Capping protein, Arp2/3 and myosin-I linker protein 2	CARMIL2	0.292226	n/a
Q6ZU35	Capping protein-inhibiting regulator of actin dynamics	CRACD	0.796675	0.428396
Q14444	Caprin-1	CAPRIN1	0.858631	0.646874
Q6JBY9	CapZ-interacting protein	RCSD1	0.460384	0.568754
Q8IV04	Carabin	TBC1D10C	0.677643	0.231171
P31327	Carbamoyl-phosphate synthase [ammonia], mitochondrial	CPS1	1.65694	0.417249
Q9NPF2	Carbohydrate sulfotransferase 11	CHST11	2.66876	0.0925126
Q9NRB3	Carbohydrate sulfotransferase 12	CHST12	1.39101	0.306233
Q8NCH0	Carbohydrate sulfotransferase 14	CHST14	0.698998	0.294559
Q9Y4C5	Carbohydrate sulfotransferase 2	CHST2	n/a	n/a
Q9NP71	Carbohydrate-responsive element-binding protein	MLXIPL	1.64323	n/a
P00915	Carbonic anhydrase 1	CA1	0.572866	0.247521
Q8N1Q1	Carbonic anhydrase 13	CA13	n/a	n/a
P00918	Carbonic anhydrase 2	CA2	1.00617	0.986791
P07451	Carbonic anhydrase 3	CA3	0.682084	0.521701
P22748	Carbonic anhydrase 4	CA4	0.757096	0.353648
P16152	Carbonyl reductase [NADPH] 1	CBR1	0.962605	0.889451
Q9GZU7	Carboxy-terminal domain RNA polymerase II polypeptide A small phosphatase 1	CTDSP1	0.948254	0.817656
O14595	Carboxy-terminal domain RNA polymerase II polypeptide A small phosphatase 2	CTDSP2	1.18275	n/a
Q5XG92	Carboxylesterase 4A	CES4A	0.779277	0.395017
Q96DG6	Carboxymethylenebutenolidase homolog	CMBL	1.09733	0.779554
Q9UI42	Carboxypeptidase A4	CPA4	1.02655	0.933909
Q8WXQ8	Carboxypeptidase A5	CPA5	0.632191	0.555915
Q96IY4	Carboxypeptidase B2	CPB2	0.763239	0.392061
O75976	Carboxypeptidase D	CPD	2.16823	0.0917855
P16870	Carboxypeptidase E	CPE	1.17457	0.585689
P14384	Carboxypeptidase M	CPM	0.756754	0.376007
P15169	Carboxypeptidase N catalytic chain	CPN1	0.985574	0.954538
P22792	Carboxypeptidase N subunit 2	CPN2	1.02867	0.842457
Q9Y646	Carboxypeptidase Q	CPQ	1.08693	0.765383
P13688	Carcinoembryonic antigen-related cell adhesion molecule 1	CEACAM1	0.752037	0.462502
Q2WEN9	Carcinoembryonic antigen-related cell adhesion molecule 16	CEACAM16	0.847565	0.291028
P40198	Carcinoembryonic antigen-related cell adhesion molecule 3	CEACAM3	1.84212	n/a
O75871	Carcinoembryonic antigen-related cell adhesion molecule 4	CEACAM4	0.512086	0.0261854
P40199	Carcinoembryonic antigen-related cell adhesion molecule 6	CEACAM6	0.354745	0.25882
P31997	Carcinoembryonic antigen-related cell adhesion molecule 8	CEACAM8	0.683331	0.327607
P43155	Carnitine O-acetyltransferase	CRAT	2.58496	0.337304
P50416	Carnitine O-palmitoyltransferase 1, liver isoform	CPT1A	1.20814	0.633377
Q92523	Carnitine O-palmitoyltransferase 1, muscle isoform	CPT1B	0.445653	0.23701
P23786	Carnitine O-palmitoyltransferase 2, mitochondrial	CPT2	3.62865	0.279855
Q8N4J0	Carnosine N-methyltransferase	CARNMT1	3.7016	0.521791
Q9NQ79	Cartilage acidic protein 1	CRTAC1	1.0682	0.806362
P49747	Cartilage oligomeric matrix protein	COMP	0.0890271	0.344143
O75718	Cartilage-associated protein	CRTAP	0.772763	0.201614
Q9NQ75	Cas scaffolding protein family member 4	CASS4	6.41968	0.322645
P48729	Casein kinase I isoform alpha	CSNK1A1	1.22594	0.690152
P49674	Casein kinase I isoform epsilon	CSNK1E	5.82507	0.176623
P15328	Folate receptor alpha	FOLR1	7.9947	0.0376419
P78368	Casein kinase I isoform gamma-2	CSNK1G2	1.09968	0.831274
Q9Y6M4	Casein kinase I isoform gamma-3	CSNK1G3	0.985503	0.954783
P68400	Casein kinase II subunit alpha	CSNK2A1	1.35965	0.473268
P19784	Casein kinase II subunit alpha'	CSNK2A2	1.3884	0.549406
P67870	Casein kinase II subunit beta	CSNK2B	0.453722	0.0803241
Q9H078	Caseinolytic peptidase B protein homolog	CLPB	3.83925	0.239751
Q8WXE0	Caskin-2	CASKIN2	3.00808	0.0849276
Q9H8G2	Caspase activity and apoptosis inhibitor 1	CAAP1	1.37005	0.551555
Q9BWT7	Caspase recruitment domain-containing protein 10	CARD10	2.95407	n/a
Q9BXL7	Caspase recruitment domain-containing protein 11	CARD11	0.804699	0.452867
Q9BXL6	Caspase recruitment domain-containing protein 14	CARD14	n/a	n/a
Q5EG05	Caspase recruitment domain-containing protein 16	CARD16	0.687639	0.416205
Q96LW7	Caspase recruitment domain-containing protein 19	CARD19	10.4055	n/a
Q9Y2G2	Caspase recruitment domain-containing protein 8	CARD8	0.380281	0.31189
Q9H257	Caspase recruitment domain-containing protein 9	CARD9	0.767088	0.695018
P29466	Caspase-1	CASP1	1.20088	0.650766
Q92851	Caspase-10	CASP10	2.47242	0.31956
P31944	Caspase-14	CASP14	1.0336	0.897832
P42574	Caspase-3	CASP3	1.75916	0.354419
P49662	Caspase-4	CASP4	0.819069	0.658471
P51878	Caspase-5	CASP5	4.90347	n/a
P55212	Caspase-6	CASP6	3.62663	0.341725
P55210	Caspase-7	CASP7	0.607532	0.273658
Q14790	Caspase-8	CASP8	0.595611	0.19722
P55211	Caspase-9	CASP9	1.04416	0.854155
P04040	Catalase	CAT	0.504562	0.0131125
Q86VU5	Catechol O-methyltransferase domain-containing protein 1	COMTD1	4.78668	0.25609
P21964	Catechol O-methyltransferase	COMT	0.529522	0.0246027
P35221	Catenin alpha-1	CTNNA1	0.677419	0.116174
P35222	Catenin beta-1	CTNNB1	0.736106	0.221738
O60716	Catenin delta-1	CTNND1	0.586061	0.0318445
P49913	Cathelicidin antimicrobial peptide	CAMP	0.772132	0.305441
P07858	Cathepsin B	CTSB	0.672514	0.23212
P07339	Cathepsin D	CTSD	0.947506	0.869543
P14091	Cathepsin E	CTSE	0.446626	0.024525
Q9UBX1	Cathepsin F	CTSF	0.858063	0.83463
P08311	Cathepsin G	CTSG	0.636338	0.302692
P43235	Cathepsin K	CTSK	n/a	n/a
O60911	Cathepsin L2	CTSV	1.43283	0.676082
P43234	Cathepsin O	CTSO	n/a	n/a
P25774	Cathepsin S	CTSS	1.17999	0.63276
P56202	Cathepsin W	CTSW	5.49668	0.122416
Q9UBR2	Cathepsin Z	CTSZ	1.07187	0.860758
Q96P56	Cation channel sperm-associated protein 2	CATSPER2	0.281155	n/a
P20645	Cation-dependent mannose-6-phosphate receptor	M6PR	0.924835	0.801499
P11717	Cation-independent mannose-6-phosphate receptor	IGF2R	1.08617	0.798839
Q6NZI2	Caveolae-associated protein 1	CAVIN1	0.880037	0.76983
O95810	Caveolae-associated protein 2	CAVIN2	3.75339	0.31339
Q969G5	Caveolae-associated protein 3	CAVIN3	0.67848	0.407716
Q03135	Caveolin-1	CAV1	0.815564	0.571399
P51636	Caveolin-2	CAV2	0.803217	0.464272
Q96F85	CB1 cannabinoid receptor-interacting protein 1	CNRIP1	0.442266	0.0288874
Q6ZTR7	CBY1-interacting BAR domain-containing protein 2	CIBAR2	0.897473	0.737687
Q96Q11	CCA tRNA nucleotidyltransferase 1, mitochondrial	TRNT1	7.94021	0.212509
P17676	CCAAT/enhancer-binding protein beta	CEBPB	0.478575	n/a
Q03701	CCAAT/enhancer-binding protein zeta	CEBPZ	n/a	n/a
P62633	CCHC-type zinc finger nucleic acid binding protein	CNBP	2.14777	0.326793
P29279	CCN family member 2	CCN2	0.729056	0.470792
A5YKK6	CCR4-NOT transcription complex subunit 1	CNOT1	0.931327	0.727646
Q9H9A5	CCR4-NOT transcription complex subunit 10	CNOT10	1.05357	0.893372
Q9UKZ1	CCR4-NOT transcription complex subunit 11	CNOT11	0.806098	0.529683
Q9NZN8	CCR4-NOT transcription complex subunit 2	CNOT2	1.4434	0.575411
O75175	CCR4-NOT transcription complex subunit 3	CNOT3	0.912468	0.844812
O95628	CCR4-NOT transcription complex subunit 4	CNOT4	n/a	n/a
Q9ULM6	CCR4-NOT transcription complex subunit 6	CNOT6	0.924153	0.849578
Q9UIV1	CCR4-NOT transcription complex subunit 7	CNOT7	1.70082	0.430944
Q9UFF9	CCR4-NOT transcription complex subunit 8	CNOT8	n/a	n/a
Q92600	CCR4-NOT transcription complex subunit 9	CNOT9	1.3637	0.557861
Q6YHK3	CD109 antigen	CD109	0.793176	0.332119
P48509	CD151 antigen	CD151	1.21659	0.575207
O95971	CD160 antigen	CD160	1.17009	n/a
Q13740	CD166 antigen	ALCAM	2.58115	0.11425
Q8N6Q3	CD177 antigen	CD177	0.939128	0.889433
Q99467	CD180 antigen	CD180	0.688272	0.341026
O95400	CD2 antigen cytoplasmic tail-binding protein 2	CD2BP2	1.43487	0.653573
Q9Y5K6	CD2-associated protein	CD2AP	0.700537	0.553444
Q9NNX6	CD209 antigen	CD209	0.438755	0.160962
Q15762	CD226 antigen	CD226	3.14304	0.226056
P26842	CD27 antigen	CD27	7.80403	0.387607
Q5ZPR3	CD276 antigen	CD276	1.19864	0.694279
Q8IX05	CD302 antigen	CD302	0.759403	0.34903
Q9NPF0	CD320 antigen	CD320	2.58334	0.167266
P29965	CD40 ligand	CD40LG	3.09499	n/a
P16070	CD44 antigen	CD44	1.43248	0.426439
P09326	CD48 antigen	CD48	9.80037	0.160826
O43866	CD5 antigen-like	CD5L	0.504783	0.075488
P13987	CD59 glycoprotein	CD59	1.09341	0.721725
P08962	CD63 antigen	CD63	1.78181	0.311975
P60033	CD81 antigen	CD81	0.649697	0.0658607
P27701	CD82 antigen	CD82	0.55143	0.061026
Q8IV36	Protein HID1	HID1	7.99203	0.0122829
P14209	CD99 antigen	CD99	0.563713	0.0663493
Q8TCZ2	CD99 antigen-like protein 2	CD99L2	1.1258	0.600288
Q00587	Cdc42 effector protein 1	CDC42EP1	n/a	n/a
O14613	Cdc42 effector protein 2	CDC42EP2	0.533021	0.132746
Q9H3Q1	Cdc42 effector protein 4	CDC42EP4	1.57837	0.368408
Q9NRR8	CDC42 small effector protein 1	CDC42SE1	1.12837	0.854962
Q9NRR3	CDC42 small effector protein 2	CDC42SE2	1.78323	0.328918
Q15642	Cdc42-interacting protein 4	TRIP10	0.956802	0.897264
Q9NZ45	CDGSH iron-sulfur domain-containing protein 1	CISD1	2.7385	0.376236
Q8N5K1	CDGSH iron-sulfur domain-containing protein 2	CISD2	0.735547	0.195941
P0C7P0	CDGSH iron-sulfur domain-containing protein 3, mitochondrial	CISD3	1.00056	0.999402
P51948	CDK-activating kinase assembly factor MAT1	MNAT1	0.56472	n/a
Q86Y37	CDK2-associated and cullin domain-containing protein 1	CACUL1	0.400168	0.296101
Q8TDN4	CDK5 and ABL1 enzyme substrate 1	CABLES1	1.26408	0.683962
Q96SN8	CDK5 regulatory subunit-associated protein 2	CDK5RAP2	n/a	n/a
Q96JB5	CDK5 regulatory subunit-associated protein 3	CDK5RAP3	1.42542	0.415554
Q9NXV6	CDKN2A-interacting protein	CDKN2AIP	2.54446	0.384535
Q32NB8	CDP-diacylglycerol--glycerol-3-phosphate 3-phosphatidyltransferase, mitochondrial	PGS1	1.18936	0.65717
O14735	CDP-diacylglycerol--inositol 3-phosphatidyltransferase	CDIPT	1.3471	0.34615
Q9BY67	Cell adhesion molecule 1	CADM1	2.34688	0.120158
Q8N163	Cell cycle and apoptosis regulator protein 2	CCAR2	3.90377	0.383213
Q99638	Cell cycle checkpoint control protein RAD9A	RAD9A	0.867122	n/a
O60671	Cell cycle checkpoint protein RAD1	RAD1	1.22934	n/a
O75943	Cell cycle checkpoint protein RAD17	RAD17	n/a	n/a
Q9NV96	Cell cycle control protein 50A	TMEM30A	1.24423	0.455938
Q8N111	Cell cycle exit and neuronal differentiation protein 1	CEND1	11.1567	n/a
Q9ULG6	Cell cycle progression protein 1	CCPG1	0.891042	0.774743
O60543	Cell death activator CIDE-A	CIDEA	0.599152	0.351105
Q9UHD4	Cell death activator CIDE-B	CIDEB	0.943691	0.919976
Q9NQS1	Cell death regulator Aven	AVEN	1.04803	0.952091
Q9H305	Cell death-inducing p53-target protein 1	CDIP1	1.29586	0.629517
P60953	Cell division control protein 42 homolog	CDC42	1.08403	0.701908
O75419	Cell division control protein 45 homolog	CDC45	1.03946	n/a
Q99459	Cell division cycle 5-like protein	CDC5L	0.278801	0.186018
Q8IX12	Cell division cycle and apoptosis regulator protein 1	CCAR1	1.47579	0.341658
O75794	Cell division cycle protein 123 homolog	CDC123	1.28154	0.817902
Q13042	Cell division cycle protein 16 homolog	CDC16	0.329729	0.483335
Q86Y33	Cell division cycle protein 20 homolog B	CDC20B	0.636743	0.282233
Q12834	Cell division cycle protein 20 homolog	CDC20	0.652931	0.064209
Q9UJX2	Cell division cycle protein 23 homolog	CDC23	0.810636	0.83684
P30260	Cell division cycle protein 27 homolog	CDC27	0.410534	0.404656
Q69YH5	Cell division cycle-associated protein 2	CDCA2	n/a	n/a
Q99674	Cell growth regulator with EF hand domain protein 1	CGREF1	1.98981	0.445867
Q9NX58	Cell growth-regulating nucleolar protein	LYAR	n/a	n/a
Q8WUJ3	Cell migration-inducing and hyaluronan-binding protein	CEMIP	n/a	n/a
Q99795	Cell surface A33 antigen	GPA33	1.32523	0.45939
Q8TD46	Cell surface glycoprotein CD200 receptor 1	CD200R1	0.864727	0.668604
P43121	Cell surface glycoprotein MUC18	MCAM	1.11041	0.82374
Q9UHN6	Cell surface hyaluronidase	CEMIP2	0.830326	0.499311
P29762	Cellular retinoic acid-binding protein 1	CRABP1	16.2908	0.35923
P29373	Cellular retinoic acid-binding protein 2	CRABP2	1.10626	0.587538
P41208	Centrin-2	CETN2	13.3325	0.515459
O15182	Centrin-3	CETN3	n/a	n/a
Q03188	Centromere protein C	CENPC	n/a	n/a
Q9H3R5	Centromere protein H	CENPH	n/a	n/a
Q9NSP4	Centromere protein M	CENPM	0.492155	0.0728187
Q6IPU0	Centromere protein P	CENPP	n/a	n/a
Q7Z7K6	Centromere protein V	CENPV	1.16136	0.582625
Q02224	Centromere-associated protein E	CENPE	3.50866	0.137283
O43264	Centromere/kinetochore protein zw10 homolog	ZW10	1.1081	0.699092
Q86UT8	Centrosomal AT-AC splicing factor	CENATAC	0.729382	0.143887
O95684	Centrosomal protein 43	CEP43	n/a	n/a
Q9Y6R9	Centrosomal protein CCDC61	CCDC61	2.76986	n/a
O60308	Centrosomal protein of 104 kDa	CEP104	0.637515	0.022393
Q6ZU80	Centrosomal protein of 128 kDa	CEP128	n/a	n/a
Q5SW79	Centrosomal protein of 170 kDa	CEP170	0.513598	0.503973
Q9BYV8	Centrosomal protein of 41 kDa	CEP41	n/a	n/a
Q9C0F1	Centrosomal protein of 44 kDa	CEP44	0.616736	0.304819
Q6P2H3	Centrosomal protein of 85 kDa	CEP85	0.441912	n/a
Q96ST8	Centrosomal protein of 89 kDa	CEP89	1.60988	0.332171
Q8IW35	Centrosomal protein of 97 kDa	CEP97	0.669356	0.369694
Q96MC4	CEP295 N-terminal-like protein	CEP295NL	1.77101	0.173289
Q16739	Ceramide glucosyltransferase	UGCG	1.41719	0.375441
Q8TCT0	Ceramide kinase	CERK	n/a	n/a
Q96G23	Ceramide synthase 2	CERS2	0.873481	0.521378
Q9HA82	Ceramide synthase 4	CERS4	7.53911	0.158002
Q8N5B7	Ceramide synthase 5	CERS5	0.709414	0.203456
Q6ZMG9	Ceramide synthase 6	CERS6	0.502421	0.0202342
Q9Y5P4	Ceramide transfer protein	CERT1	1.13384	0.808604
Q5TA50	Ceramide-1-phosphate transfer protein	CPTP	1.02398	0.940411
Q9NTU7	Cerebellin-4	CBLN4	2.8163	0.263564
Q9BSQ5	Cerebral cavernous malformations 2 protein	CCM2	1.14133	0.815692
O75503	Ceroid-lipofuscinosis neuronal protein 5	CLN5	4.13399	0.0971915
Q9NWW5	Ceroid-lipofuscinosis neuronal protein 6	CLN6	0.677229	0.298993
P00450	Ceruloplasmin	CP	0.705483	0.161994
Q9UFW8	CGG triplet repeat-binding protein 1	CGGBP1	8.37377	0.241138
O00408	cGMP-dependent 3',5'-cyclic phosphodiesterase	PDE2A	0.576923	0.470766
Q13976	cGMP-dependent protein kinase 1	PRKG1	0.729445	0.548314
Q13237	cGMP-dependent protein kinase 2	PRKG2	0.961599	0.840131
Q14432	cGMP-inhibited 3',5'-cyclic phosphodiesterase A	PDE3A	7.20528	n/a
Q13370	cGMP-inhibited 3',5'-cyclic phosphodiesterase B	PDE3B	1.31975	0.512752
O76074	cGMP-specific 3',5'-cyclic phosphodiesterase	PDE5A	3.08503	0.29864
Q9HD42	Charged multivesicular body protein 1a	CHMP1A	1.90839	0.0472714
Q7LBR1	Charged multivesicular body protein 1b	CHMP1B	1.45601	0.3134
O43633	Charged multivesicular body protein 2a	CHMP2A	1.06601	0.839799
Q9UQN3	Charged multivesicular body protein 2b	CHMP2B	3.92091	0.0825545
Q9Y3E7	Charged multivesicular body protein 3	CHMP3	0.399417	0.242077
Q9BY43	Charged multivesicular body protein 4a	CHMP4A	1.08117	0.866842
Q9H444	Charged multivesicular body protein 4b	CHMP4B	0.881197	0.748592
Q9NZZ3	Charged multivesicular body protein 5	CHMP5	0.65095	0.597041
Q96FZ7	Charged multivesicular body protein 6	CHMP6	0.720592	0.0524235
Q8WUX9	Charged multivesicular body protein 7	CHMP7	0.894867	0.650548
O60921	Checkpoint protein HUS1	HUS1	5.59	0.495144
Q99788	Chemerin-like receptor 1	CMKLR1	0.445959	0.0198027
Q9UBR5	Chemokine-like factor	CKLF	0.765021	0.432679
Q9BWS9	Chitinase domain-containing protein 1	CHID1	1.46405	0.231368
P36222	Chitinase-3-like protein 1	CHI3L1	0.89178	0.791134
Q15782	Chitinase-3-like protein 2	CHI3L2	1.39464	0.694112
Q9BT22	Chitobiosyldiphosphodolichol beta-mannosyltransferase	ALG1	1.70496	0.258308
Q13231	Chitotriosidase-1	CHIT1	1.0949	0.598977
Q96S66	Chloride channel CLIC-like protein 1	CLCC1	0.698231	0.149343
P51788	Chloride channel protein 2	CLCN2	n/a	n/a
O00299	Chloride intracellular channel protein 1	CLIC1	2.15366	0.168933
O15247	Chloride intracellular channel protein 2	CLIC2	1.06769	0.853204
O95833	Chloride intracellular channel protein 3	CLIC3	0.772726	0.0990524
Q9Y696	Chloride intracellular channel protein 4	CLIC4	2.49782	0.0795413
Q8WWZ7	Cholesterol transporter ABCA5	ABCA5	0.878375	0.608532
P11597	Cholesteryl ester transfer protein	CETP	0.842373	0.666771
Q8NE62	Choline dehydrogenase, mitochondrial	CHDH	16.2582	0.341448
Q8WWI5	Choline transporter-like protein 1	SLC44A1	1.61546	0.175689
Q8IWA5	Choline transporter-like protein 2	SLC44A2	0.795095	0.32727
Q53GD3	Choline transporter-like protein 4	SLC44A4	n/a	n/a
P49585	Choline-phosphate cytidylyltransferase A	PCYT1A	1.48095	0.557259
Q12860	Contactin-1	CNTN1	7.92595	0.0344335
Q9Y6K0	Choline/ethanolaminephosphotransferase 1	CEPT1	0.504424	0.0363113
Q8WUD6	Cholinephosphotransferase 1	CHPT1	0.978242	0.946591
P06276	Cholinesterase	BCHE	0.38591	0.103176
Q9P2E5	Chondroitin sulfate glucuronyltransferase	CHPF2	1.48617	0.310143
Q8N6G5	Chondroitin sulfate N-acetylgalactosaminyltransferase 2	CSGALNACT2	2.24314	0.0790043
Q6UVK1	Chondroitin sulfate proteoglycan 4	CSPG4	1.11713	0.731042
Q86X52	Chondroitin sulfate synthase 1	CHSY1	2.91908	0.0979893
Q8IZ52	Chondroitin sulfate synthase 2	CHPF	1.08757	0.758336
Q9BU40	Chordin-like protein 1	CHRDL1	1.61886	0.453167
Q6WN34	Chordin-like protein 2	CHRDL2	0.701245	0.696716
P0DN87	Choriogonadotropin subunit beta 7	CGB7	1.87604	n/a
Q14406	Chorionic somatomammotropin hormone-like 1	CSHL1	1.76901	0.213948
Q9NRG0	Chromatin accessibility complex protein 1	CHRAC1	0.440031	n/a
Q8IXM2	Chromatin complexes subunit BAP18	BAP18	7.07609	0.396419
Q5SRI9	Glycoprotein endo-alpha-1,2-mannosidase	MANEA	7.17157	0.0215786
Q9Y3Y2	Chromatin target of PRMT1 protein	CHTOP	n/a	n/a
P83916	Chromobox protein homolog 1	CBX1	2.92939	0.526068
Q13185	Chromobox protein homolog 3	CBX3	1.52678	0.752111
P45973	Chromobox protein homolog 5	CBX5	2.71397	0.310864
Q9Y232	Chromodomain Y-like protein	CDYL	2.94804	0.104037
O14646	Chromodomain-helicase-DNA-binding protein 1	CHD1	n/a	n/a
Q86WJ1	Chromodomain-helicase-DNA-binding protein 1-like	CHD1L	1.16612	0.745676
O14647	Chromodomain-helicase-DNA-binding protein 2	CHD2	2.57257	0.611201
Q14839	Chromodomain-helicase-DNA-binding protein 4	CHD4	1.85294	0.427201
Q9HCK8	Chromodomain-helicase-DNA-binding protein 8	CHD8	0.749239	0.60322
P10645	Chromogranin-A	CHGA	0.126661	0.353226
Q96JM3	Chromosome alignment-maintaining phosphoprotein 1	CHAMP1	1.99348	0.410528
P0CG13	Chromosome transmission fidelity protein 8 homolog	CHTF8	n/a	n/a
O95239	Chromosome-associated kinesin KIF4A	KIF4A	0.389539	0.0172565
Q96GD0	Chronophin	PDXP	1.31724	n/a
P23946	Chymase	CMA1	n/a	n/a
Q494V2	Cilia- and flagella-associated protein 100	CFAP100	1.01136	0.975084
Q9Y6A4	Cilia- and flagella-associated protein 20	CFAP20	2.62011	0.175254
P57076	Cilia- and flagella-associated protein 298	CFAP298	0.838946	0.461346
Q96G28	Cilia- and flagella-associated protein 36	CFAP36	1.10175	0.684123
Q8NDM7	Cilia- and flagella-associated protein 43	CFAP43	0.866472	0.556295
Q96MT7	Cilia- and flagella-associated protein 44	CFAP44	1.12195	0.859655
Q96M91	Cilia- and flagella-associated protein 53	CFAP53	2.09039	0.248634
Q96N23	Cilia- and flagella-associated protein 54	CFAP54	0.573327	0.0992898
Q9C0B2	Cilia- and flagella-associated protein 74	CFAP74	2.04953	0.170107
Q7Z4T9	Cilia- and flagella-associated protein 91	CFAP91	1.48609	0.342592
P26992	Ciliary neurotrophic factor receptor subunit alpha	CNTFR	1.43615	0.591941
Q8IVU9	Ciliary-associated calcium-binding coiled-coil protein 1	CABCOCO1	0.86662	0.762212
Q7Z7H3	Ciliogenesis-associated TTC17-interacting protein	CATIP	0.964519	0.943188
Q9P2M7	Cingulin	CGN	n/a	n/a
Q0VF96	Cingulin-like protein 1	CGNL1	2.54995	0.230706
Q9ULV3	Cip1-interacting zinc finger protein	CIZ1	4.644	n/a
Q8N0X4	Citramalyl-CoA lyase, mitochondrial	CLYBL	14.6641	0.230968
O75390	Citrate synthase, mitochondrial	CS	2.12536	0.284345
O14578	Citron Rho-interacting kinase	CIT	1.13358	0.798484
Q8IZ96	CKLF-like MARVEL transmembrane domain-containing protein 1	CMTM1	0.40566	0.00362291
Q96MX0	CKLF-like MARVEL transmembrane domain-containing protein 3	CMTM3	0.649749	0.179934
Q8IZR5	CKLF-like MARVEL transmembrane domain-containing protein 4	CMTM4	1.49746	0.342859
Q96DZ9	CKLF-like MARVEL transmembrane domain-containing protein 5	CMTM5	2.33537	0.15189
Q9NX76	CKLF-like MARVEL transmembrane domain-containing protein 6	CMTM6	1.71971	0.197604
Q96FZ5	CKLF-like MARVEL transmembrane domain-containing protein 7	CMTM7	0.572913	0.105156
Q8IZV2	CKLF-like MARVEL transmembrane domain-containing protein 8	CMTM8	1.02406	0.937738
Q92520	Protein FAM3C	FAM3C	6.76104	0.0279649
Q00610	Clathrin heavy chain 1	CLTC	1.44419	0.0443471
P53675	Clathrin heavy chain 2	CLTCL1	n/a	n/a
Q14677	Clathrin interactor 1	CLINT1	1.38604	0.361721
P09496	Clathrin light chain A	CLTA	1.14075	0.67064
P09497	Clathrin light chain B	CLTB	1.74033	0.231708
Q9NY35	Claudin domain-containing protein 1	CLDND1	1.25984	0.485827
Q96B33	Claudin-23	CLDN23	0.936533	0.845099
O15551	Claudin-3	CLDN3	1.85818	0.124877
O00501	Claudin-5	CLDN5	1.83631	0.215701
Q10570	Cleavage and polyadenylation specificity factor subunit 1	CPSF1	1.9612	0.222586
Q9P2I0	Cleavage and polyadenylation specificity factor subunit 2	CPSF2	5.02844	0.144786
Q9UKF6	Cleavage and polyadenylation specificity factor subunit 3	CPSF3	2.12763	0.507327
O95639	Cleavage and polyadenylation specificity factor subunit 4	CPSF4	4.57002	n/a
O43809	Cleavage and polyadenylation specificity factor subunit 5	NUDT21	1.22862	0.801298
Q16630	Cleavage and polyadenylation specificity factor subunit 6	CPSF6	1.29803	0.680307
Q8N684	Cleavage and polyadenylation specificity factor subunit 7	CPSF7	1.04281	0.946088
Q05048	Cleavage stimulation factor subunit 1	CSTF1	5.68548	0.473426
P33240	Cleavage stimulation factor subunit 2	CSTF2	1.34697	0.527874
Q9H0L4	Cleavage stimulation factor subunit 2 tau variant	CSTF2T	n/a	n/a
Q12996	Cleavage stimulation factor subunit 3	CSTF3	1.27559	0.631101
O96005	Cleft lip and palate transmembrane protein 1	CLPTM1	1.40679	0.264648
Q16706	Alpha-mannosidase 2	MAN2A1	6.39437	0.0193733
Q7Z460	CLIP-associating protein 1	CLASP1	0.573868	0.136397
O75122	CLIP-associating protein 2	CLASP2	1.44936	0.449572
O75153	Clustered mitochondria protein homolog	CLUH	1.48023	0.178353
P10909	Clusterin	CLU	0.910739	0.489866
Q11201	CMP-N-acetylneuraminate-beta-galactosamide-alpha-2,3-sialyltransferase 1	ST3GAL1	0.751072	0.397189
Q16842	CMP-N-acetylneuraminate-beta-galactosamide-alpha-2,3-sialyltransferase 2	ST3GAL2	1.07287	0.829882
Q92187	CMP-N-acetylneuraminate-poly-alpha-2,8-sialyltransferase	ST8SIA4	3.22712	0.118801
P78382	CMP-sialic acid transporter	SLC35A1	1.62846	0.197536
Q8TDQ1	CMRF35-like molecule 1	CD300LF	0.837434	0.598674
Q9UGN4	CMRF35-like molecule 8	CD300A	1.18175	0.71927
Q6UXG3	CMRF35-like molecule 9	CD300LG	0.65391	0.200788
G9CGD6	CNK3/IPCEF1 fusion protein	CNK3/IPCEF1	0.359289	0.00677309
Q14019	Coactosin-like protein	COTL1	1.66959	0.476179
P00740	Coagulation factor IX	F9	0.126759	0.356175
P12259	Coagulation factor V	F5	0.535006	0.348011
P08709	Coagulation factor VII	F7	0.417809	0.199522
P00451	Coagulation factor VIII	F8	0.693256	0.570386
P00742	Coagulation factor X	F10	0.140834	0.354182
P03951	Coagulation factor XI	F11	0.998344	0.9973
P00748	Coagulation factor XII	F12	1.02197	0.920672
P00488	Coagulation factor XIII A chain	F13A1	2.8198	0.27282
P05160	Coagulation factor XIII B chain	F13B	1.45092	0.301354
P53621	Coatomer subunit alpha	COPA	1.43681	0.30411
P53618	Coatomer subunit beta	COPB1	1.70507	0.224867
P35606	Coatomer subunit beta'	COPB2	1.38525	0.456839
P48444	Coatomer subunit delta	ARCN1	2.763	0.109046
O14579	Coatomer subunit epsilon	COPE	1.35355	0.483297
Q9Y678	Coatomer subunit gamma-1	COPG1	1.71121	0.187114
Q9UBF2	Coatomer subunit gamma-2	COPG2	1.84192	0.171161
P61923	Coatomer subunit zeta-1	COPZ1	1.24258	0.425001
Q9P299	Coatomer subunit zeta-2	COPZ2	0.479574	0.0220521
Q9BRT8	COBW domain-containing protein 1	CBWD1	3.02803	0.105857
Q8IUF1	COBW domain-containing protein 2	CBWD2	0.573203	0.124975
O00748	Cocaine esterase	CES2	5.15246	0.43908
Q96MF6	Coenzyme Q-binding protein COQ10 homolog A, mitochondrial	COQ10A	n/a	n/a
P23528	Cofilin-1	CFL1	2.18927	0.144892
Q9Y281	Cofilin-2	CFL2	1.58517	0.177572
Q8WVM7	Cohesin subunit SA-1	STAG1	13.5355	n/a
Q8N3U4	Cohesin subunit SA-2	STAG2	0.9551	0.925432
Q6P1N0	Coiled-coil and C2 domain-containing protein 1A	CC2D1A	0.902481	0.757632
Q5T0F9	Coiled-coil and C2 domain-containing protein 1B	CC2D1B	0.354644	0.266616
Q9H0I3	Coiled-coil domain-containing protein 113	CCDC113	2.16906	0.148966
Q96NT0	Coiled-coil domain-containing protein 115	CCDC115	1.0674	0.807992
Q8IWD4	Coiled-coil domain-containing protein 117	CCDC117	n/a	n/a
Q8WUD4	Coiled-coil domain-containing protein 12	CCDC12	1.80043	0.381745
Q5T0U0	Coiled-coil domain-containing protein 122	CCDC122	0.217271	0.0566989
Q96CT7	Coiled-coil domain-containing protein 124	CCDC124	0.675493	0.0727684
Q96BQ5	Coiled-coil domain-containing protein 127	CCDC127	3.61485	0.227429
Q8IYE1	Coiled-coil domain-containing protein 13	CCDC13	0.580983	0.331
Q9H6E4	Coiled-coil domain-containing protein 134	CCDC134	0.59288	0.0521395
A2RUR9	Coiled-coil domain-containing protein 144A	CCDC144A	1.91735	0.120743
Q3MJ40	Coiled-coil domain-containing protein 144B	CCDC144B	0.913631	0.905939
Q8NCX0	Coiled-coil domain-containing protein 150	CCDC150	1.12899	0.677488
A6NI56	Coiled-coil domain-containing protein 154	CCDC154	2.86814	0.337207
A6NGH7	Coiled-coil domain-containing protein 160	CCDC160	1.90577	0.426251
Q96LX7	Coiled-coil domain-containing protein 17	CCDC17	0.136861	0.332439
Q5BJE1	Coiled-coil domain-containing protein 178	CCDC178	0.787264	0.43427
A0A096LP49	Coiled-coil domain-containing protein 187	CCDC187	0.163608	0.102883
O60826	Coiled-coil domain-containing protein 22	CCDC22	0.553122	0.35177
Q86WR0	Coiled-coil domain-containing protein 25	CCDC25	0.627989	0.0284083
Q8IWP9	Coiled-coil domain-containing protein 28A	CCDC28A	0.796773	0.276624
Q5VVM6	Coiled-coil domain-containing protein 30	CCDC30	0.791338	0.451942
Q8N5R6	Coiled-coil domain-containing protein 33	CCDC33	1.12252	0.681453
Q96MW1	Coiled-coil domain-containing protein 43	CCDC43	0.430714	0.00150606
Q8IVM0	Coiled-coil domain-containing protein 50	CCDC50	0.735175	n/a
Q16204	Coiled-coil domain-containing protein 6	CCDC6	0.446945	0.50891
Q8NA47	Coiled-coil domain-containing protein 63	CCDC63	1.8802	0.0806668
A6NI79	Coiled-coil domain-containing protein 69	CCDC69	2.52286	0.230492
Q96M83	Coiled-coil domain-containing protein 7	CCDC7	n/a	n/a
Q8N9Z2	Coiled-coil domain-containing protein 71L	CCDC71L	0.630383	0.203438
A6NC98	Coiled-coil domain-containing protein 88B	CCDC88B	0.75743	0.662617
Q9Y3X0	Coiled-coil domain-containing protein 9	CCDC9	1.03563	0.965537
Q9GZT6	Coiled-coil domain-containing protein 90B, mitochondrial	CCDC90B	1.90418	0.537163
Q7Z6B0	Coiled-coil domain-containing protein 91	CCDC91	1.49546	0.201739
Q567U6	Coiled-coil domain-containing protein 93	CCDC93	0.570086	0.350089
Q7Z5L2	Coiled-coil domain-containing protein R3HCC1L	R3HCC1L	4.12271	n/a
Q9BUK0	Coiled-coil-helix-coiled-coil-helix domain-containing protein 7	CHCHD7	2.78142	n/a
P38432	Coilin	COIL	n/a	n/a
O75534	Cold shock domain-containing protein E1	CSDE1	0.791495	0.603086
Q14011	Cold-inducible RNA-binding protein	CIRBP	n/a	n/a
P02452	Collagen alpha-1(I) chain	COL1A1	0.170155	0.086726
P02462	Collagen alpha-1(IV) chain	COL4A1	1.10124	0.737432
P20908	Collagen alpha-1(V) chain	COL5A1	0.319789	0.344306
P12109	Collagen alpha-1(VI) chain	COL6A1	3.83318	0.400767
Q02388	Collagen alpha-1(VII) chain	COL7A1	0.850388	0.695738
Q99715	Collagen alpha-1(XII) chain	COL12A1	1.75128	0.0570607
Q05707	Collagen alpha-1(XIV) chain	COL14A1	1.20604	0.547291
P39059	Collagen alpha-1(XV) chain	COL15A1	6.89886	0.347386
P39060	Collagen alpha-1(XVIII) chain	COL18A1	1.0339	0.900111
Q9P218	Collagen alpha-1(XX) chain	COL20A1	1.93143	0.273919
Q86Y22	Collagen alpha-1(XXIII) chain	COL23A1	0.314089	0.252387
Q2UY09	Collagen alpha-1(XXVIII) chain	COL28A1	5.77769	0.355963
P08123	Collagen alpha-2(I) chain	COL1A2	0.199775	0.119978
P08572	Collagen alpha-2(IV) chain	COL4A2	0.830834	0.388277
P05997	Collagen alpha-2(V) chain	COL5A2	n/a	n/a
P12110	Collagen alpha-2(VI) chain	COL6A2	2.28803	0.255332
P12111	Collagen alpha-3(VI) chain	COL6A3	2.19746	0.395441
A6NMZ7	Collagen alpha-6(VI) chain	COL6A6	1.25545	0.373228
Q96CG8	Collagen triple helix repeat-containing protein 1	CTHRC1	13.1098	n/a
Q9Y6Z7	Collectin-10	COLEC10	0.765551	0.301347
Q9BWP8	Collectin-11	COLEC11	0.814558	0.404845
Q5KU26	Collectin-12	COLEC12	0.665704	0.437528
P23508	Colorectal mutant cancer protein	MCC	0.746958	0.597172
Q8N668	COMM domain-containing protein 1	COMMD1	0.890959	0.715528
Q9Y6G5	COMM domain-containing protein 10	COMMD10	0.984955	0.947433
Q86X83	COMM domain-containing protein 2	COMMD2	0.708673	0.312968
Q9UBI1	COMM domain-containing protein 3	COMMD3	1.58658	0.182222
Q9H0A8	COMM domain-containing protein 4	COMMD4	1.17998	0.533654
Q9GZQ3	COMM domain-containing protein 5	COMMD5	0.58628	0.284147
Q7Z4G1	COMM domain-containing protein 6	COMMD6	1.31335	0.505617
Q86VX2	COMM domain-containing protein 7	COMMD7	n/a	n/a
Q9NX08	COMM domain-containing protein 8	COMMD8	n/a	n/a
Q9P000	COMM domain-containing protein 9	COMMD9	0.696154	0.336901
P02745	Complement C1q subcomponent subunit A	C1QA	0.728069	0.334614
P02746	Complement C1q subcomponent subunit B	C1QB	0.435528	0.00926689
P02747	Complement C1q subcomponent subunit C	C1QC	0.498126	0.00170842
Q9BXJ1	Complement C1q tumor necrosis factor-related protein 1	C1QTNF1	0.754959	n/a
Q9BXI9	Complement C1q tumor necrosis factor-related protein 6	C1QTNF6	1.69184	n/a
P00736	Complement C1r subcomponent	C1R	0.890457	0.551394
Q9NZP8	Complement C1r subcomponent-like protein	C1RL	0.784821	0.212355
P09871	Complement C1s subcomponent	C1S	0.876691	0.457944
P06681	Complement C2	C2	1.52955	0.535114
P01024	Complement C3	C3	0.477067	0.126912
P0C0L4	Complement C4-A	C4A	0.461531	0.0188995
P0C0L5	Complement C4-B	C4B	0.518494	0.0930794
P01031	Complement C5	C5	0.69882	0.13368
Q07021	Complement component 1 Q subcomponent-binding protein, mitochondrial	C1QBP	2.07223	0.235857
Q9NPY3	Complement component C1q receptor	CD93	0.913607	0.758756
P13671	Complement component C6	C6	0.474031	0.187994
P10643	Complement component C7	C7	0.497294	0.143276
P07357	Complement component C8 alpha chain	C8A	0.436413	0.0971713
P07358	Complement component C8 beta chain	C8B	0.579354	0.0970557
P07360	Complement component C8 gamma chain	C8G	0.38602	0.0830196
P02748	Complement component C9	C9	0.631608	0.0469993
P08174	Complement decay-accelerating factor	CD55	1.42592	0.204737
P00751	Complement factor B	CFB	0.841817	0.677725
P00746	Complement factor D	CFD	0.810136	0.423616
P08603	Complement factor H	CFH	1.00484	0.988865
Q03591	Complement factor H-related protein 1	CFHR1	1.55568	0.234966
P36980	Complement factor H-related protein 2	CFHR2	0.959643	0.931008
Q02985	Complement factor H-related protein 3	CFHR3	0.701754	0.658476
Q92496	Complement factor H-related protein 4	CFHR4	1.069	0.850093
Q9BXR6	Complement factor H-related protein 5	CFHR5	0.813815	0.598289
P05156	Complement factor I	CFI	0.858114	0.63504
P17927	Complement receptor type 1	CR1	0.567964	0.0288905
Q9H845	Complex I assembly factor ACAD9, mitochondrial	ACAD9	2.57486	0.101954
Q9NPL8	Complex I assembly factor TIMMDC1, mitochondrial	TIMMDC1	1.07866	0.865322
Q8IUX1	Complex I assembly factor TMEM126B, mitochondrial	TMEM126B	3.83896	n/a
Q9Y375	Complex I intermediate-associated protein 30, mitochondrial	NDUFAF1	2.03211	0.532215
Q5U5X0	Complex III assembly factor LYRM7	LYRM7	4.87902	0.420494
Q15021	Condensin complex subunit 1	NCAPD2	0.965222	0.958872
Q15003	Condensin complex subunit 2	NCAPH	0.360964	0.278463
Q9BPX3	Condensin complex subunit 3	NCAPG	0.541944	0.104273
P42695	Condensin-2 complex subunit D3	NCAPD3	0.61912	0.272243
Q86XI2	Condensin-2 complex subunit G2	NCAPG2	2.09908	0.62027
Q6IBW4	Condensin-2 complex subunit H2	NCAPH2	n/a	n/a
Q8WTW3	Conserved oligomeric Golgi complex subunit 1	COG1	2.09342	0.147314
Q14746	Conserved oligomeric Golgi complex subunit 2	COG2	0.713588	0.430039
Q96JB2	Conserved oligomeric Golgi complex subunit 3	COG3	2.08786	0.108278
Q9H9E3	Conserved oligomeric Golgi complex subunit 4	COG4	2.36132	0.0660588
Q9UP83	Conserved oligomeric Golgi complex subunit 5	COG5	0.53505	0.375684
Q9Y2V7	Conserved oligomeric Golgi complex subunit 6	COG6	1.06257	0.85833
P83436	Conserved oligomeric Golgi complex subunit 7	COG7	2.72061	0.0618403
Q96MW5	Conserved oligomeric Golgi complex subunit 8	COG8	2.04864	0.309851
Q96EK7	Constitutive coactivator of peroxisome proliferator-activated receptor gamma	FAM120B	n/a	n/a
Q9NZB2	Constitutive coactivator of PPAR-gamma-like protein 1	FAM120A	1.13101	0.854542
Q9NX05	Constitutive coactivator of PPAR-gamma-like protein 2	FAM120C	2.42612	0.558064
Q12888	TP53-binding protein 1	TP53BP1	6.03211	0.0381053
Q8IWV2	Contactin-4	CNTN4	0.658432	0.185971
O94779	Contactin-5	CNTN5	7.62774	0.248922
P78357	Contactin-associated protein 1	CNTNAP1	n/a	n/a
Q13098	COP9 signalosome complex subunit 1	GPS1	0.562257	0.352195
P61201	COP9 signalosome complex subunit 2	COPS2	0.420672	0.286006
Q9UNS2	COP9 signalosome complex subunit 3	COPS3	0.567556	0.343409
Q9BT78	COP9 signalosome complex subunit 4	COPS4	0.506086	0.319654
Q92905	COP9 signalosome complex subunit 5	COPS5	0.572458	0.239432
Q7L5N1	COP9 signalosome complex subunit 6	COPS6	0.652141	0.475042
Q9UBW8	COP9 signalosome complex subunit 7a	COPS7A	0.500192	0.331858
Q9H9Q2	COP9 signalosome complex subunit 7b	COPS7B	1.54173	0.290607
Q99627	COP9 signalosome complex subunit 8	COPS8	0.531903	0.36889
Q99829	Copine-1	CPNE1	0.68238	0.0463249
Q96FN4	Copine-2	CPNE2	0.708112	0.336727
O75131	Copine-3	CPNE3	0.900707	0.698175
Q9HCH3	Copine-5	CPNE5	0.60469	0.277491
Q86YQ8	Copine-8	CPNE8	0.639114	0.309642
O14618	Copper chaperone for superoxide dismutase	CCS	2.49796	0.146409
O00244	Copper transport protein ATOX1	ATOX1	1.38735	0.459226
Q04656	Copper-transporting ATPase 1	ATP7A	1.07698	0.821756
P35670	Copper-transporting ATPase 2	ATP7B	0.65503	0.481422
Q53SF7	Cordon-bleu protein-like 1	COBLL1	0.805609	0.650269
O75367	Core histone macro-H2A.1	MACROH2A1	25.7893	0.366305
Q9P0M6	Core histone macro-H2A.2	MACROH2A2	4.34687	0.272562
Q13951	Core-binding factor subunit beta	CBFB	3.89866	n/a
Q15517	Corneodesmosin	CDSN	0.80227	0.476869
P22528	Cornifin-B	SPRR1B	0.460213	0.562825
Q9UBG3	Cornulin	CRNN	n/a	n/a
P31146	Coronin-1A	CORO1A	2.2871	0.121901
Q9BR76	Coronin-1B	CORO1B	1.41937	0.33193
Q9ULV4	Coronin-1C	CORO1C	4.46971	0.10959
Q92828	Coronin-2A	CORO2A	n/a	n/a
P57737	Coronin-7	CORO7	1.01534	0.96549
Q96EY8	Corrinoid adenosyltransferase MMAB	MMAB	1.80507	0.360505
Q8WZ74	Cortactin-binding protein 2	CTTNBP2	1.04399	0.905737
P08185	Corticosteroid-binding globulin	SERPINA6	0.972159	0.930579
P24387	Corticotropin-releasing factor-binding protein	CRHBP	0.714271	0.575035
Q9P1F3	Costars family protein ABRACL	ABRACL	0.674218	0.184625
P24468	COUP transcription factor 2	NR2F2	0.88371	0.703066
Q9NRP2	COX assembly mitochondrial protein 2 homolog	CMC2	4.14276	0.356905
Q7Z7K0	COX assembly mitochondrial protein homolog	CMC1	2.59298	0.370789
P78310	Coxsackievirus and adenovirus receptor	CXADR	0.62821	0.236273
Q9UEE9	Craniofacial development protein 1	CFDP1	n/a	n/a
P12277	Creatine kinase B-type	CKB	2.55265	0.140857
P17540	Creatine kinase S-type, mitochondrial	CKMT2	n/a	n/a
P12532	Creatine kinase U-type, mitochondrial	CKMT1A	1.23271	0.700185
Q53ET0	CREB-regulated transcription coactivator 2	CRTC2	n/a	n/a
Q6UUV7	CREB-regulated transcription coactivator 3	CRTC3	0.613994	0.125536
P46109	Crk-like protein	CRKL	2.0177	0.109793
Q9BZJ0	Crooked neck-like protein 1	CRNKL1	2.75968	0.630059
O94886	CSC1-like protein 1	TMEM63A	1.66234	0.187674
Q5T3F8	CSC1-like protein 2	TMEM63B	0.816407	0.342807
Q2NKJ3	CST complex subunit CTC1	CTC1	n/a	n/a
O95476	CTD nuclear envelope phosphatase 1	CTDNEP1	0.91015	0.767111
Q05D32	CTD small phosphatase-like protein 2	CTDSPL2	n/a	n/a
O15194	CTD small phosphatase-like protein	CTDSPL	1.0575	0.946047
P17812	CTP synthase 1	CTPS1	0.841652	0.617052
Q9NRF8	CTP synthase 2	CTPS2	1.78088	0.257026
Q9P2B4	CTTNBP2 N-terminal-like protein	CTTNBP2NL	n/a	n/a
Q7Z407	CUB and sushi domain-containing protein 3	CSMD3	3.24801	0.292249
Q9H5V8	CUB domain-containing protein 1	CDCP1	1.4599	0.334067
Q9NWM3	CUE domain-containing protein 1	CUEDC1	n/a	n/a
Q92879	CUGBP Elav-like family member 1	CELF1	1.00502	0.990854
O95319	CUGBP Elav-like family member 2	CELF2	1.05691	0.852893
Q13616	Cullin-1	CUL1	1.15736	0.723677
Q13617	Cullin-2	CUL2	0.737666	0.31862
Q13618	Cullin-3	CUL3	0.801383	0.32661
Q13619	Cullin-4A	CUL4A	1.01059	0.979305
Q13620	Cullin-4B	CUL4B	1.48318	0.449426
Q93034	Cullin-5	CUL5	1.01581	0.9638
Q14999	Cullin-7	CUL7	0.820953	n/a
Q8IWT3	Cullin-9	CUL9	0.407652	n/a
Q86VP6	Cullin-associated NEDD8-dissociated protein 1	CAND1	0.571504	0.309526
O75155	Cullin-associated NEDD8-dissociated protein 2	CAND2	0.488086	0.590174
Q69YN2	CWF19-like protein 1	CWF19L1	n/a	n/a
P49238	CX3C chemokine receptor 1	CX3CR1	0.682931	0.0765432
P56277	Cx9C motif-containing protein 4	CMC4	1.22655	0.325743
Q9H6B4	CXADR-like membrane protein	CLMP	1.48545	0.377926
Q9NWV4	CXXC motif containing zinc binding protein	CZIB	0.681245	0.130293
P18846	Cyclic AMP-dependent transcription factor ATF-1	ATF1	n/a	n/a
P15336	Cyclic AMP-dependent transcription factor ATF-2	ATF2	n/a	n/a
P18848	Cyclic AMP-dependent transcription factor ATF-4	ATF4	0.707085	0.118002
P16220	Cyclic AMP-responsive element-binding protein 1	CREB1	1.1214	n/a
Q8N884	Cyclic GMP-AMP synthase	CGAS	1.36199	n/a
P24863	Cyclin-C	CCNC	0.336475	0.040818
O95273	Cyclin-D1-binding protein 1	CCNDBP1	0.471997	0.539527
P06493	Cyclin-dependent kinase 1	CDK1	0.448216	0.0253476
Q9UQ88	Cyclin-dependent kinase 11A	CDK11A	1.79306	0.396109
Q9NYV4	Cyclin-dependent kinase 12	CDK12	1.70236	0.538227
Q14004	Cyclin-dependent kinase 13	CDK13	4.50314	n/a
O94921	Cyclin-dependent kinase 14	CDK14	1.84649	0.263015
Q00536	Cyclin-dependent kinase 16	CDK16	0.90947	0.80279
Q00537	Cyclin-dependent kinase 17	CDK17	2.45577	0.175753
Q07002	Cyclin-dependent kinase 18	CDK18	0.789852	0.594736
P24941	Cyclin-dependent kinase 2	CDK2	0.587261	0.277571
Q9BW66	Cyclin-dependent kinase 2-interacting protein	CINP	n/a	n/a
P11802	Cyclin-dependent kinase 4	CDK4	n/a	n/a
Q00535	Cyclin-dependent kinase 5	CDK5	1.14663	0.459562
Q00534	Cyclin-dependent kinase 6	CDK6	1.18772	0.539578
P50613	Cyclin-dependent kinase 7	CDK7	1.68734	0.568565
P49336	Cyclin-dependent kinase 8	CDK8	0.889565	0.747913
P50750	Cyclin-dependent kinase 9	CDK9	4.18819	0.104157
O14976	Cyclin-G-associated kinase	GAK	0.62465	0.145099
P51946	Cyclin-H	CCNH	2.0378	n/a
O75909	Cyclin-K	CCNK	1.91991	0.696811
Q9UK58	Cyclin-L1	CCNL1	n/a	n/a
O60563	Cyclin-T1	CCNT1	1.4402	n/a
Q8ND76	Cyclin-Y	CCNY	0.89206	0.598338
Q8N7R7	Cyclin-Y-like protein 1	CCNYL1	1.18761	0.5558
Q9H0Q0	CYFIP-related Rac1 interactor A	CYRIA	0.558365	0.0523523
Q9NUQ9	CYFIP-related Rac1 interactor B	CYRIB	0.681437	0.123868
P35520	Cystathionine beta-synthase	CBS	n/a	n/a
P01040	Cystatin-A	CSTA	0.916965	0.751353
P04080	Cystatin-B	CSTB	1.16143	0.755669
P01034	Cystatin-C	CST3	1.241	0.62323
O76096	Cystatin-F	CST7	0.477985	0.0282359
Q15828	Cystatin-M	CST6	2.51134	0.466194
P21291	Cysteine and glycine-rich protein 1	CSRP1	1.44732	0.25356
Q16527	Cysteine and glycine-rich protein 2	CSRP2	1.8542	0.473007
Q9UHD1	Cysteine and histidine-rich domain-containing protein 1	CHORDC1	3.25299	0.318959
Q9Y697	Cysteine desulfurase, mitochondrial	NFS1	1.06206	0.872654
Q8WYN0	Cysteine protease ATG4A	ATG4A	n/a	n/a
Q9Y4P1	Cysteine protease ATG4B	ATG4B	0.471317	0.108261
Q9Y600	Cysteine sulfinic acid decarboxylase	CSAD	2.26168	0.477136
P49589	Cysteine--tRNA ligase, cytoplasmic	CARS1	3.22206	0.300974
Q9H1C7	Cysteine-rich and transmembrane domain-containing protein 1	CYSTM1	0.741378	0.220249
Q5VXU3	Cysteine-rich hydrophobic domain-containing protein 1	CHIC1	n/a	n/a
Q9NZV1	Cysteine-rich motor neuron 1 protein	CRIM1	0.867796	0.694373
Q9P021	Cysteine-rich PDZ-binding protein	CRIPT	n/a	n/a
P50238	Cysteine-rich protein 1	CRIP1	1.90715	0.32961
P52943	Cysteine-rich protein 2	CRIP2	1.34034	0.644233
P54108	Cysteine-rich secretory protein 3	CRISP3	1.09082	0.859577
Q9H0B8	Cysteine-rich secretory protein LCCL domain-containing 2	CRISPLD2	1.20743	0.777781
Q717R9	Cystin-1	CYS1	n/a	n/a
O60931	Cystinosin	CTNS	0.900816	0.807212
P32320	Cytidine deaminase	CDA	1.21286	0.586319
P00156	Cytochrome b	MT-CYB	1.21138	0.607621
Q9BQA9	Cytochrome b-245 chaperone 1	CYBC1	0.925235	0.796728
P04839	Cytochrome b-245 heavy chain	CYBB	0.566824	0.0516865
P13498	Cytochrome b-245 light chain	CYBA	0.657813	0.15628
P31930	Cytochrome b-c1 complex subunit 1, mitochondrial	UQCRC1	2.733	0.282767
O14957	Cytochrome b-c1 complex subunit 10	UQCR11	3.02715	0.288168
P22695	Cytochrome b-c1 complex subunit 2, mitochondrial	UQCRC2	2.87656	0.27869
P07919	Cytochrome b-c1 complex subunit 6, mitochondrial	UQCRH	3.65363	0.239319
P14927	Cytochrome b-c1 complex subunit 7	UQCRB	1.97974	0.360136
O14949	Cytochrome b-c1 complex subunit 8	UQCRQ	4.53537	0.132972
Q9UDW1	Cytochrome b-c1 complex subunit 9	UQCR10	2.50732	0.350314
P47985	Cytochrome b-c1 complex subunit Rieske, mitochondrial	UQCRFS1	1.82072	0.427585
P00167	Cytochrome b5	CYB5A	0.444551	0.0784464
Q7L1T6	Cytochrome b5 reductase 4	CYB5R4	1.62451	0.596016
O43169	Cytochrome b5 type B	CYB5B	0.79692	0.388392
P99999	Cytochrome c	CYCS	13.619	0.319773
Q9GZY4	Cytochrome c oxidase assembly factor 1 homolog	COA1	n/a	n/a
Q9Y2R0	Cytochrome c oxidase assembly factor 3 homolog, mitochondrial	COA3	1.73479	0.284342
Q86WW8	Cytochrome c oxidase assembly factor 5	COA5	1.19613	0.849349
Q5JTJ3	Cytochrome c oxidase assembly factor 6 homolog	COA6	11.2033	0.400435
Q96BR5	Cytochrome c oxidase assembly factor 7	COA7	18.2457	n/a
Q9Y6N1	Cytochrome c oxidase assembly protein COX11, mitochondrial	COX11	11.2141	n/a
Q7KZN9	Cytochrome c oxidase assembly protein COX15 homolog	COX15	1.29314	0.791367
Q49B96	Cytochrome c oxidase assembly protein COX19	COX19	n/a	n/a
Q5RI15	Cytochrome c oxidase assembly protein COX20, mitochondrial	COX20	1.63102	0.698581
Q14061	Cytochrome c oxidase copper chaperone	COX17	n/a	n/a
P00395	Cytochrome c oxidase subunit 1	MT-CO1	4.64773	0.39182
P00403	Cytochrome c oxidase subunit 2	MT-CO2	2.3618	0.363938
P00414	Cytochrome c oxidase subunit 3	MT-CO3	2.78097	0.269096
P13073	Cytochrome c oxidase subunit 4 isoform 1, mitochondrial	COX4I1	1.86526	0.368449
P20674	Cytochrome c oxidase subunit 5A, mitochondrial	COX5A	1.99038	0.417387
P10606	Cytochrome c oxidase subunit 5B, mitochondrial	COX5B	0.928513	0.808637
P12074	Cytochrome c oxidase subunit 6A1, mitochondrial	COX6A1	12.2583	0.378416
P14854	Cytochrome c oxidase subunit 6B1	COX6B1	2.57619	0.168381
P09669	Cytochrome c oxidase subunit 6C	COX6C	2.11186	0.339522
O14548	Cytochrome c oxidase subunit 7A-related protein, mitochondrial	COX7A2L	2.50056	0.385134
P24310	Cytochrome c oxidase subunit 7A1, mitochondrial	COX7A1	2.30556	0.306422
P14406	Cytochrome c oxidase subunit 7A2, mitochondrial	COX7A2	1.8941	0.364521
P24311	Cytochrome c oxidase subunit 7B, mitochondrial	COX7B	0.488347	0.211185
O00483	Cytochrome c oxidase subunit NDUFA4	NDUFA4	1.95723	0.423062
P08574	Cytochrome c1, heme protein, mitochondrial	CYC1	3.36204	0.297197
Q16678	Cytochrome P450 1B1	CYP1B1	1.03027	0.969733
Q6UW02	Cytochrome P450 20A1	CYP20A1	1.4973	0.195572
Q16696	Cytochrome P450 2A13	CYP2A13	0.400809	0.245246
P51589	Cytochrome P450 2J2	CYP2J2	n/a	n/a
Q96SQ9	Cytochrome P450 2S1	CYP2S1	0.63109	0.273715
Q7Z449	Cytochrome P450 2U1	CYP2U1	0.974613	0.941774
Q08477	Cytochrome P450 4F3	CYP4F3	0.629824	0.122367
Q6ZWL3	Cytochrome P450 4V2	CYP4V2	0.962215	0.962915
Q8N118	Cytochrome P450 4X1	CYP4X1	0.800553	0.699029
O75881	Cytochrome P450 7B1	CYP7B1	1.29285	0.816694
Q8WWM9	Cytoglobin	CYGB	2.8086	0.411956
Q15438	Cytohesin-1	CYTH1	0.867468	0.781555
Q99418	Cytohesin-2	CYTH2	2.87895	n/a
Q9UIA0	Cytohesin-4	CYTH4	0.752136	0.596269
P32927	Cytokine receptor common subunit beta	CSF2RB	n/a	n/a
P31785	Cytokine receptor common subunit gamma	IL2RG	3.05474	0.159804
Q8IUI8	Cytokine receptor-like factor 3	CRLF3	1.31337	0.482113
P21399	Cytoplasmic aconitate hydratase	ACO1	0.820471	0.45238
Q14204	Cytoplasmic dynein 1 heavy chain 1	DYNC1H1	0.774401	0.586604
O14576	Cytoplasmic dynein 1 intermediate chain 1	DYNC1I1	0.906692	0.911362
Q13409	Cytoplasmic dynein 1 intermediate chain 2	DYNC1I2	0.92974	0.918584
Q9Y6G9	Cytoplasmic dynein 1 light intermediate chain 1	DYNC1LI1	0.943642	0.906031
O43237	Cytoplasmic dynein 1 light intermediate chain 2	DYNC1LI2	0.733979	0.491641
Q8NCM8	Cytoplasmic dynein 2 heavy chain 1	DYNC2H1	3.51084	0.178651
Q96EX3	Cytoplasmic dynein 2 intermediate chain 2	DYNC2I2	0.847283	0.494128
Q7L576	Cytoplasmic FMR1-interacting protein 1	CYFIP1	0.592155	0.352839
Q96F07	Cytoplasmic FMR1-interacting protein 2	CYFIP2	0.90031	0.713845
Q9UKF7	Cytoplasmic phosphatidylinositol transfer protein 1	PITPNC1	1.15947	0.744163
P16333	Cytoplasmic protein NCK1	NCK1	0.775531	0.540697
O43639	Cytoplasmic protein NCK2	NCK2	2.90288	0.159118
Q7Z7A3	Cytoplasmic tRNA 2-thiolation protein 1	CTU1	1.22983	0.562963
Q07065	Cytoskeleton-associated protein 4	CKAP4	3.37794	0.0718426
Q14008	Cytoskeleton-associated protein 5	CKAP5	1.04789	0.844518
P28838	Cytosol aminopeptidase	LAP3	0.955579	0.873289
O75891	Cytosolic 10-formyltetrahydrofolate dehydrogenase	ALDH1L1	5.33397	0.0525775
Q9H0P0	Cytosolic 5'-nucleotidase 3A	NT5C3A	3.30438	0.182498
O00154	Cytosolic acyl coenzyme A thioester hydrolase	ACOT7	1.38428	0.439511
Q8WTX7	Cytosolic arginine sensor for mTORC1 subunit 1	CASTOR1	n/a	n/a
A6NHX0	Cytosolic arginine sensor for mTORC1 subunit 2	CASTOR2	1.27477	0.442593
Q9H227	Cytosolic beta-glucosidase	GBA3	1.0832	0.856295
Q9UPW5	Cytosolic carboxypeptidase 1	AGTPBP1	0.720486	0.744693
Q8NEM8	Cytosolic carboxypeptidase 3	AGBL3	1.26705	0.518775
P53384	Cytosolic Fe-S cluster assembly factor NUBP1	NUBP1	1.31903	n/a
Q9Y5Y2	Cytosolic Fe-S cluster assembly factor NUBP2	NUBP2	1.01327	0.960301
Q9H5X1	Cytosolic iron-sulfur assembly component 2A	CIAO2A	0.69059	0.238106
Q9Y3D0	Cytosolic iron-sulfur assembly component 2B	CIAO2B	1.41362	0.373972
Q9H6Q4	Cytosolic iron-sulfur assembly component 3	CIAO3	1.00217	0.991562
Q96KP4	Cytosolic non-specific dipeptidase	CNDP2	1.04046	0.894403
P47712	Cytosolic phospholipase A2	PLA2G4A	0.813292	0.693937
P49902	Cytosolic purine 5'-nucleotidase	NT5C2	0.603108	0.479874
Q69YQ0	Cytospin-A	SPECC1L	0.553206	0.635384
Q5M775	Cytospin-B	SPECC1	0.601727	0.0452842
P31483	Cytotoxic granule associated RNA binding protein TIA1	TIA1	1.09169	0.940597
Q8N465	D-2-hydroxyglutarate dehydrogenase, mitochondrial	D2HGDH	1.16669	0.743348
Q9BY50	Signal peptidase complex catalytic subunit SEC11C	SEC11C	6.0021	0.019875
Q8TEA8	D-aminoacyl-tRNA deacylase 1	DTD1	1.31303	0.356432
Q99489	D-aspartate oxidase	DDO	1.05054	0.907156
Q02338	D-beta-hydroxybutyrate dehydrogenase, mitochondrial	BDH1	2.70824	0.316535
P30046	D-dopachrome decarboxylase	DDT	1.95008	0.142892
[truncated: 6,843 more rows]

## Sheet: Table S5
Table S5A: List of EV proteins exclusively detected in MM bone marrow
Uniprot ID	Protein name	Gene name
O15235	28S ribosomal protein S12, mitochondrial	MRPS12
Q96P11	28S rRNA (cytosine-C(5))-methyltransferase	NSUN5
Q6P1L8	39S ribosomal protein L14, mitochondrial	MRPL14
Q7Z2W9	39S ribosomal protein L21, mitochondrial	MRPL21
Q8TCC3	39S ribosomal protein L30, mitochondrial	MRPL30
Q9NZE8	39S ribosomal protein L35, mitochondrial	MRPL35
Q9NQ50	39S ribosomal protein L40, mitochondrial	MRPL40
Q86TS9	39S ribosomal protein L52, mitochondrial	MRPL52
Q9NVS2	39S ribosomal protein S18a, mitochondrial	MRPS18A
Q9UGJ0	5'-AMP-activated protein kinase subunit gamma-2	PRKAG2
O60733	85/88 kDa calcium-independent phospholipase A2	PLA2G6
P24588	A-kinase anchor protein 5	AKAP5
Q86TW2	AarF domain-containing protein kinase 1	ADCK1
O14639	Actin-binding LIM protein 1	ABLIM1
Q9H981	Actin-related protein 8	ACTR8
P10109	Adrenodoxin, mitochondrial	FDX1
Q9UHB7	AF4/FMR2 family member 4	AFF4
Q8WV93	AFG1-like ATPase	AFG1L
P0DUB6	Alpha-amylase 1A	AMY1A
Q9BT30	Alpha-ketoglutarate-dependent dioxygenase alkB homolog 7, mitochondrial	ALKBH7
P48728	Aminomethyltransferase, mitochondrial	AMT
P23109	AMP deaminase 1	AMPD1
Q9H672	Ankyrin repeat and SOCS box protein 7	ASB7
Q96BM1	Ankyrin repeat domain-containing protein 9	ANKRD9
Q9NUS5	AP-5 complex subunit sigma-1	AP5S1
Q5TEU4	Arginine-hydroxylase NDUFAF5, mitochondrial	NDUFAF5
Q7L311	Armadillo repeat-containing X-linked protein 2	ARMCX2
Q6ICH7	Aspartate beta-hydroxylase domain-containing protein 2	ASPHD2
Q8NFD5	AT-rich interactive domain-containing protein 1B	ARID1B
Q5T3U5	ATP-binding cassette sub-family C member 10	ABCC10
Q9H6R0	ATP-dependent RNA helicase DHX33	DHX33
Q96D53	Atypical kinase COQ8B, mitochondrial	COQ8B
O95429	BAG family molecular chaperone regulator 4	BAG4
Q5T5X7	BEN domain-containing protein 3	BEND3
O43286	Beta-1,4-galactosyltransferase 5	B4GALT5
P42025	Beta-centractin	ACTR1B
Q9H903	Bifunctional methylenetetrahydrofolate dehydrogenase/cyclohydrolase 2, mitochondrial	MTHFD2L
Q96FH0	BLOC-1-related complex subunit 8	BORCS8
Q8N4F0	BPI fold-containing family B member 2	BPIFB2
O95258	Brain mitochondrial carrier protein 1	SLC25A14
Q96RL1	BRCA1-A complex subunit RAP80	UIMC1
Q9H8M2	Bromodomain-containing protein 9	BRD9
Q9Y597	BTB/POZ domain-containing protein KCTD3	KCTD3
P0C7M8	C-type lectin domain family 2 member L	CLEC2L
Q07325	C-X-C motif chemokine 9	CXCL9
P19022	Cadherin-2	CDH2
Q9BV35	Calcium-binding mitochondrial carrier protein SCaMC-3	SLC25A23
Q8IU85	Calcium/calmodulin-dependent protein kinase type 1D	CAMK1D
Q8N1Q1	Carbonic anhydrase 13	CA13
Q9BXL6	Caspase recruitment domain-containing protein 14	CARD14
Q03701	CCAAT/enhancer-binding protein zeta	CEBPZ
O75943	Cell cycle checkpoint protein RAD17	RAD17
Q9NX58	Cell growth-regulating nucleolar protein	LYAR
Q03188	Centromere protein C	CENPC
Q9H3R5	Centromere protein H	CENPH
Q6IPU0	Centromere protein P	CENPP
Q6ZU80	Centrosomal protein of 128 kDa	CEP128
Q9BYV8	Centrosomal protein of 41 kDa	CEP41
Q8TCT0	Ceramide kinase	CERK
Q9Y3Y2	Chromatin target of PRMT1 protein	CHTOP
P0CG13	Chromosome transmission fidelity protein 8 homolog	CHTF8
P53675	Clathrin heavy chain 2	CLTCL1
Q96MF6	Coenzyme Q-binding protein COQ10 homolog A, mitochondrial	COQ10A
P38432	Coilin	COIL
Q14011	Cold-inducible RNA-binding protein	CIRBP
Q6IBW4	Condensin-2 complex subunit H2	NCAPH2
Q96EK7	Constitutive coactivator of peroxisome proliferator-activated receptor gamma	FAM120B
Q9UBG3	Cornulin	CRNN
P17540	Creatine kinase S-type, mitochondrial	CKMT2
Q2NKJ3	CST complex subunit CTC1	CTC1
Q05D32	CTD small phosphatase-like protein 2	CTDSPL2
P15336	Cyclic AMP-dependent transcription factor ATF-2	ATF2
Q9BW66	Cyclin-dependent kinase 2-interacting protein	CINP
P11802	Cyclin-dependent kinase 4	CDK4
Q9UK58	Cyclin-L1	CCNL1
P35520	Cystathionine beta-synthase	CBS
Q9P021	Cysteine-rich PDZ-binding protein	CRIPT
Q49B96	Cytochrome c oxidase assembly protein COX19	COX19
Q14061	Cytochrome c oxidase copper chaperone	COX17
P51589	Cytochrome P450 2J2	CYP2J2
A6NGE4	DDB1- and CUL4-associated factor 8-like protein 1	DCAF8L1
Q07507	Dermatopontin	DPT
Q8WVM0	Dimethyladenosine transferase 1, mitochondrial	TFB1M
Q15054	DNA polymerase delta subunit 3	POLD3
P54098	DNA polymerase subunit gamma-1	POLG
P49643	DNA primase large subunit	PRIM2
O95985	DNA topoisomerase 3-beta-1	TOP3B
P38935	DNA-binding protein SMUBP-2	IGHMBP2
O15446	DNA-directed RNA polymerase I subunit RPA34	POLR1G
Q3B726	DNA-directed RNA polymerase I subunit RPA43	POLR1F
O15514	DNA-directed RNA polymerase II subunit RPB4	POLR2D
O00411	DNA-directed RNA polymerase, mitochondrial	POLRMT
Q96LL9	DnaJ homolog subfamily C member 30, mitochondrial	DNAJC30
Q9UN19	Dual adapter for phosphotyrosine and 3-phosphotyrosine and 3-phosphoinositide	DAPP1
Q9HAZ1	Dual specificity protein kinase CLK4	CLK4
Q9UNI6	Dual specificity protein phosphatase 12	DUSP12
Q9BV47	Dual specificity protein phosphatase 26	DUSP26
Q96MX6	Dynein axonemal assembly factor 10	DNAAF10
O96006	E3 SUMO-protein ligase ZBED1	ZBED1
Q9NS91	E3 ubiquitin-protein ligase RAD18	RAD18
O60858	E3 ubiquitin-protein ligase TRIM13	TRIM13
Q96JP5	E3 ubiquitin-protein ligase ZFP91	ZFP91
Q14657	EKC/KEOPS complex subunit LAGE3	LAGE3
Q14249	Endonuclease G, mitochondrial	ENDOG
Q6UXG2	Endosome/lysosome-associated apoptosis and autophagy regulator 1	ELAPOR1
Q86YB7	Enoyl-CoA hydratase domain-containing protein 2, mitochondrial	ECHDC2
P54762	Ephrin type-B receptor 1	EPHB1
Q8N9H8	Exonuclease mut-7 homolog	EXD3
Q8NEZ5	F-box only protein 22	FBXO22
Q6PIJ6	F-box only protein 38	FBXO38
Q96NE9	FERM domain-containing protein 6	FRMD6
P09038	Fibroblast growth factor 2	FGF2
Q13643	Four and a half LIM domains protein 3	FHL3
Q13467	Frizzled-5	FZD5
P05062	Fructose-bisphosphate aldolase B	ALDOB
Q5T3I0	G patch domain-containing protein 4	GPATCH4
Q9NZD1	G-protein coupled receptor family C group 5 member D	GPRC5D
A4D1B5	Gamma-secretase-activating protein	GSAP
Q99501	GAS2-like protein 1	GAS2L1
Q8N6F7	Germinal center-associated signaling and motility protein	GCSAM
Q8TDQ7	Glucosamine-6-phosphate isomerase 2	GNPDA2
Q9UJ14	Glutathione hydrolase 7	GGT7
Q9NPB8	Glycerophosphocholine phosphodiesterase GPCPD1	GPCPD1
Q4AE62	Glycosyltransferase-like domain-containing protein 1	GTDC1
O75791	GRB2-related adapter protein 2	GRAP2
Q99871	HAUS augmin-like complex subunit 7	HAUS7
Q9BT25	HAUS augmin-like complex subunit 8	HAUS8
Q9Y241	HIG1 domain family member 1A, mitochondrial	HIGD1A
Q15651	High mobility group nucleosome-binding domain-containing protein 3	HMGN3
P17096	High mobility group protein HMG-I/HMG-Y	HMGA1
Q09472	Histone acetyltransferase p300	EP300
Q9NVP2	Histone chaperone ASF1B	ASF1B
P16403	Histone H1.2	H1-2
Q7L7L0	Histone H2A type 3	H2AW
P16104	Histone H2AX	H2AX
P49450	Histone H3-like centromeric protein A	CENPA
Q9NWY4	Histone PARylation factor 1	HPF1
O14686	Histone-lysine N-methyltransferase 2D	KMT2D
Q96KQ7	Histone-lysine N-methyltransferase EHMT2	EHMT2
O15047	Histone-lysine N-methyltransferase SETD1A	SETD1A
Q9BYW2	Histone-lysine N-methyltransferase SETD2	SETD2
Q53H47	Histone-lysine N-methyltransferase SETMAR	SETMAR
Q93099	Homogentisate 1,2-dioxygenase	HGD
Q96EW2	HSPB1-associated protein 1	HSPBAP1
Q8IWW8	Hydroxyacid-oxoacid transhydrogenase, mitochondrial	ADHFE1
O75144	ICOS ligand	ICOSLG
Q8IV63	Inactive serine/threonine-protein kinase VRK3	VRK3
Q9UK53	Inhibitor of growth protein 1	ING1
Q8WYH8	Inhibitor of growth protein 5	ING5
O15327	Inositol polyphosphate 4-phosphatase type II	INPP4B
P27987	Inositol-trisphosphate 3-kinase B	ITPKB
Q9H0H0	Integrator complex subunit 2	INTS2
Q96HW7	Integrator complex subunit 4	INTS4
Q9UL03	Integrator complex subunit 6	INTS6
P16144	Integrin beta-4	ITGB4
P09912	Interferon alpha-inducible protein 6	IFI6
P17181	Interferon alpha/beta receptor 1	IFNAR1
Q02556	Interferon regulatory factor 8	IRF8
P27930	Interleukin-1 receptor type 2	IL1R2
P26951	Interleukin-3 receptor subunit alpha	IL3RA
Q01344	Interleukin-5 receptor subunit alpha	IL5RA
Q8IWL3	Iron-sulfur cluster co-chaperone protein HscB	HSCB
Q9Y4A0	Jerky protein homolog-like	JRKL
Q6PID8	Kelch domain-containing protein 10	KLHDC10
Q9NVX7	Kelch repeat and BTB domain-containing protein 4	KBTBD4
Q53HC5	Kelch-like protein 26	KLHL26
Q7Z3Z0	Keratin, type I cytoskeletal 25	KRT25
Q7Z3Y7	Keratin, type I cytoskeletal 28	KRT28
Q9NSB4	Keratin, type II cuticular Hb2	KRT82
O75525	KH domain-containing, RNA-binding, signal transduction-associated protein 3	KHDRBS3
Q969R8	KICSTOR complex protein ITFG2	ITFG2
O95235	Kinesin-like protein KIF20A	KIF20A
Q9H410	Kinetochore-associated protein DSN1 homolog	DSN1
Q71RC2	La-related protein 4	LARP4
Q9NQ48	Leucine zipper transcription factor-like protein 1	LZTFL1
Q9UFC0	Leucine-rich repeat and WD repeat-containing protein 1	LRWD1
Q8IUZ0	Leucine-rich repeat-containing protein 49	LRRC49
Q5T3J3	Ligand-dependent nuclear receptor-interacting factor 1	LRIF1
Q9NU23	LYR motif-containing protein 2	LYRM2
O75151	Lysine-specific demethylase PHF2	PHF2
Q99547	M-phase phosphoprotein 6	MPHOSPH6
P07199	Major centromere autoantigen B	CENPB
Q8N4S9	MARVEL domain-containing protein 2	MARVELD2
Q9Y6X3	MAU2 chromatid cohesion factor homolog	MAU2
Q8IWI9	MAX gene-associated protein	MGA
Q15648	Mediator of RNA polymerase II transcription subunit 1	MED1
Q93074	Mediator of RNA polymerase II transcription subunit 12	MED12
Q9NVC6	Mediator of RNA polymerase II transcription subunit 17	MED17
O75448	Mediator of RNA polymerase II transcription subunit 24	MED24
Q71SY5	Mediator of RNA polymerase II transcription subunit 25	MED25
Q9Y3C7	Mediator of RNA polymerase II transcription subunit 31	MED31
O43513	Mediator of RNA polymerase II transcription subunit 7	MED7
O60732	Melanoma-associated antigen C1	MAGEC1
P53582	Methionine aminopeptidase 1	METAP1
O95983	Methyl-CpG-binding domain protein 3	MBD3
Q9ULD2	Microtubule-associated tumor suppressor 1	MTUS1
P54278	Mismatch repair endonuclease PMS2	PMS2
Q96EH3	Mitochondrial assembly of ribosomal large subunit protein 1	MALSU1
Q9H2D1	Mitochondrial folate transporter/carrier	SLC25A32
O60220	Mitochondrial import inner membrane translocase subunit Tim8 A	TIMM8A
Q969M1	Mitochondrial import receptor subunit TOM40B	TOMM40L
Q969V5	Mitochondrial ubiquitin ligase activator of NFKB 1	MUL1
Q6PJG2	Mitotic deacetylase-associated SANT domain protein	MIDEAS
Q6NZ67	Mitotic-spindle organizing protein 2B	MZT2B
Q8TF71	Monocarboxylate transporter 10	SLC16A10
Q15014	Mortality factor 4-like protein 2	MORF4L2
Q567V2	Mpv17-like protein 2	MPV17L2
Q9NV56	MRG/MORF4L-binding protein	MRGBP
O43148	mRNA cap guanine-N7 methyltransferase	RNMT
Q9Y5R4	MTRF1L release factor glutamine methyltransferase	HEMK1
Q6DN14	Multiple C2 and transmembrane domain-containing protein 1	MCTP1
O75970	Multiple PDZ domain protein	MPDZ
P56270	Myc-associated zinc finger protein	MAZ
Q06413	Myocyte-specific enhancer factor 2C	MEF2C
Q147X3	N-alpha-acetyltransferase 30	NAA30
Q86U44	N6-adenosine-methyltransferase catalytic subunit	METTL3
Q6SZW1	NAD(+) hydrolase SARM1	SARM1
Q330K2	NADH dehydrogenase (ubiquinone) complex I, assembly factor 6	NDUFAF6
O75438	NADH dehydrogenase [ubiquinone] 1 beta subcomplex subunit 1	NDUFB1
Q6BCY4	NADH-cytochrome b5 reductase 2	CYB5R2
P03923	NADH-ubiquinone oxidoreductase chain 6	MT-ND6
Q9NV92	NEDD4 family-interacting protein 2	NDFIP2
Q8NEY1	Neuron navigator 1	NAV1
Q9P2E3	NFX1-type zinc finger-containing protein 1	ZNFX1
P26718	NKG2-D type II integral membrane protein	KLRK1
P05204	Non-histone chromosomal protein HMG-17	HMGN2
Q8WV22	Non-structural maintenance of chromosomes element 1 homolog	NSMCE1
Q9NXX6	Non-structural maintenance of chromosomes element 4 homolog A	NSMCE4A
Q6P4R8	Nuclear factor related to kappa-B-binding protein	NFRKB
Q9Y618	Nuclear receptor corepressor 2	NCOR2
O00482	Nuclear receptor subfamily 5 group A member 2	NR5A2
Q16656	Nuclear respiratory factor 1	NRF1
Q9UBU9	Nuclear RNA export factor 1	NXF1
P25208	Nuclear transcription factor Y subunit beta	NFYB
Q9BSC4	Nucleolar protein 10	NOL10
Q9Y3C1	Nucleolar protein 16	NOP16
Q9H6R4	Nucleolar protein 6	NOL6
Q8IYB1	Nucleotidyltransferase MB21D2	MB21D2
Q6UWF7	NXPE family member 4	NXPE4
Q8NGS4	Olfactory receptor 13F1	OR13F1
Q8TCB6	Olfactory receptor 51E1	OR51E1
Q8TAD7	Overexpressed in colon carcinoma 1 protein	OCC1
P36639	Oxidized purine nucleoside triphosphate hydrolase	NUDT1
P47900	P2Y purinoceptor 1	P2RY1
Q9H999	Pantothenate kinase 3	PANK3
Q6ZMN7	PDZ domain-containing RING finger protein 4	PDZRN4
O75127	Pentatricopeptide repeat-containing protein 1, mitochondrial	PTCD1
Q9HBH1	Peptide deformylase, mitochondrial	PDF
O43447	Peptidyl-prolyl cis-trans isomerase H	PPIH
Q9Y237	Peptidyl-prolyl cis-trans isomerase NIMA-interacting 4	PIN4
Q14197	Peptidyl-tRNA hydrolase ICT1, mitochondrial	MRPL58
Q2T9J0	Peroxisomal leader peptide-processing protease	TYSND1
Q9NR77	Peroxisomal membrane protein 2	PXMP2
Q8WUB8	PHD finger protein 10	PHF10
A8MW92	PHD finger protein 20-like protein 1	PHF20L1
Q96BW9	Phosphatidate cytidylyltransferase, mitochondrial	TAMM41
Q8WUK0	Phosphatidylglycerophosphatase and protein-tyrosine phosphatase 1	PTPMT1
O43688	Phospholipid phosphatase 2	PLPP2
Q9P241	Phospholipid-transporting ATPase VD	ATP10D
Q96BK5	PIN2/TERF1-interacting telomerase inhibitor 1	PINX1
P10720	Platelet factor 4 variant	PF4V1
Q9UGN5	Poly [ADP-ribose] polymerase 2	PARP2
Q6P1K2	Polyamine-modulated factor 1	PMF1
O60828	Polyglutamine-binding protein 1	PQBP1
Q8IXK0	Polyhomeotic-like protein 2	PHC2
Q13029	PR domain zinc finger protein 2	PRDM2
O94913	Pre-mRNA cleavage complex 2 protein Pcf11	PCF11
Q86UA1	Pre-mRNA-processing factor 39	PRPF39
Q96IZ0	PRKC apoptosis WT1 regulator protein	PAWR
Q13206	Probable ATP-dependent RNA helicase DDX10	DDX10
Q9UHI6	Probable ATP-dependent RNA helicase DDX20	DDX20
A1KZ92	Probable oxidoreductase PXDNL	PXDNL
Q86Y79	Probable peptidyl-tRNA hydrolase	PTRH1
Q7L3T8	Probable proline--tRNA ligase, mitochondrial	PARS2
Q9UHA3	Probable ribosome biogenesis protein RLP24	RSL24D1
Q99848	Probable rRNA-processing protein EBP2	EBNA1BP2
Q9Y3A2	Probable U3 small nucleolar RNA-associated protein 11	UTP11
Q8IV56	Proline-rich protein 15	PRR15
Q7L592	Protein arginine methyltransferase NDUFAF7, mitochondrial	NDUFAF7
Q2TB18	Protein asteroid homolog 1	ASTE1
Q4G0I0	Protein CCSMST1	CCSMST1
Q9P219	Protein Daple	CCDC88C
P22794	Protein EVI2A	EVI2A
Q9H098	Protein FAM107B	FAM107B
Q9UK73	Protein fem-1 homolog B	FEM1B
P54198	Protein HIRA	HIRA
P78504	Protein jagged-1	JAG1
Q9BXY0	Protein MAK16 homolog	MAK16
Q8TDB4	Protein MGARP	MGARP
Q9UKY4	Protein O-mannosyl-transferase 2	POMT2
Q8N3J5	Protein phosphatase 1K, mitochondrial	PPM1K
Q96I23	Protein preY, mitochondrial	PYURF
O43819	Protein SCO2 homolog, mitochondrial	SCO2
Q6UWI4	Protein shisa-2 homolog	SHISA2
P0C7P3	Protein SLFN14	SLFN14
Q9UBK9	Protein UXT	UXT
Q9H1J7	Protein Wnt-5b	WNT5B
O60245	Protocadherin-7	PCDH7
Q8IZ73	Pseudouridylate synthase RPUSD2	RPUSD2
Q5T1J5	Putative coiled-coil-helix-coiled-coil-helix domain-containing protein CHCHD2P9, mitochondrial	CHCHD2P9
Q8N806	Putative E3 ubiquitin-protein ligase UBR7	UBR7
Q96A73	Putative monooxygenase p33MONOX	KIAA1191
O00398	Putative P2Y purinoceptor 10	P2RY10
Q8NDT2	Putative RNA-binding protein 15B	RBM15B
P32322	Pyrroline-5-carboxylate reductase 1, mitochondrial	PYCR1
Q53FA7	Quinone oxidoreductase PIG3	TP53I3
Q9UJF2	Ras GTPase-activating protein nGAP	RASAL2
Q70E73	Ras-associated and pleckstrin homology domains-containing protein 1	RAPH1
P57729	Ras-related protein Rab-38	RAB38
P20337	Ras-related protein Rab-3B	RAB3B
Q92766	Ras-responsive element-binding protein 1	RREB1
Q96DX8	Receptor-transporting protein 4	RTP4
Q06330	Recombining binding protein suppressor of hairless	RBPJ
Q5VYX0	Renalase	RNLS
P28702	Retinoic acid receptor RXR-beta	RXRB
Q8IUC4	Rhophilin-2	RHPN2
Q9H477	Ribokinase	RBKS
Q8TDP1	Ribonuclease H2 subunit C	RNASEH2C
O95059	Ribonuclease P protein subunit p14	RPP14
Q9BUL9	Ribonuclease P protein subunit p25	RPP25
Q8N5L8	Ribonuclease P protein subunit p25-like protein	RPP25L
Q15050	Ribosome biogenesis regulatory protein homolog	RRS1
Q96E39	RNA binding motif protein, X-linked-like-1	RBMXL1
O43251	RNA binding protein fox-1 homolog 2	RBFOX2
Q96IC2	RNA exonuclease 5	REXO5
Q96EV2	RNA-binding protein 33	RBM33
Q9BWF3	RNA-binding protein 4	RBM4
Q6ZRY4	RNA-binding protein with multiple splicing 2	RBPMS2
Q86VV8	Rotatin	RTTN
Q9Y6N7	Roundabout homolog 1	ROBO1
Q9HC36	rRNA methyltransferase 3, mitochondrial	MRM3
Q9Y324	rRNA-processing protein FCF1 homolog	FCF1
Q96C34	RUN domain-containing protein 1	RUNDC1
P57060	RWD domain-containing protein 2B	RWDD2B
Q96ES7	SAGA-associated factor 29	SGF29
Q86VW0	SEC14 domain and spectrin repeat-containing protein 1	SESTD1
Q96I15	Selenocysteine lyase	SCLY
Q9P0U3	Sentrin-specific protease 1	SENP1
Q9H4L4	Sentrin-specific protease 3	SENP3
O95084	Serine protease 23	PRSS23
Q96PZ2	Serine protease FAM111A	FAM111A
O14757	Serine/threonine-protein kinase Chk1	CHEK1
O96013	Serine/threonine-protein kinase PAK 4	PAK4
Q9P1W9	Serine/threonine-protein kinase pim-2	PIM2
Q86Y07	Serine/threonine-protein kinase VRK2	VRK2
Q9H0F6	Sharpin	SHARPIN
O43166	Signal-induced proliferation-associated 1-like protein 1	SIPA1L1
Q9ULZ2	Signal-transducing adaptor protein 1	STAP1
Q9H7L9	Sin3 histone deacetylase corepressor complex component SDS3	SUDS3
O43805	Sjoegren syndrome nuclear autoantigen 1	SSNA1
Q96EX1	Small integral membrane protein 12	SMIM12
Q8N5G0	Small integral membrane protein 20	SMIM20
P35498	Sodium channel protein type 1 subunit alpha	SCN1A
Q8NBW4	Sodium-coupled neutral amino acid transporter 9	SLC38A9
Q9H2J7	Sodium-dependent neutral amino acid transporter B(0)AT2	SLC6A15
O15244	Solute carrier family 22 member 2	SLC22A2
Q96CQ1	Solute carrier family 25 member 36	SLC25A36
Q96JW4	Solute carrier family 41 member 2	SLC41A2
Q9NPD5	Solute carrier organic anion transporter family member 1B3	SLCO1B3
Q7Z614	Sorting nexin-20	SNX20
Q8WV41	Sorting nexin-33	SNX33
Q9BQ15	SOSS complex subunit B1	NABP2
Q9HB58	Sp110 nuclear body protein	SP110
Q9NPE6	Sperm-associated antigen 4 protein	SPAG4
Q86XZ4	Spermatogenesis-associated serine-rich protein 2	SPATS2
Q9Y657	Spindlin-1	SPIN1
Q9BWJ5	Splicing factor 3B subunit 5	SF3B5
Q9NQZ5	StAR-related lipid transfer protein 7, mitochondrial	STARD7
Q9ULQ0	Striatin-interacting protein 2	STRIP2
Q5VUM1	Succinate dehydrogenase assembly factor 4, mitochondrial	SDHAF4
P50443	Sulfate transporter	SLC26A2
O75683	Surfeit locus protein 6	SURF6
Q96L08	Sushi domain-containing protein 3	SUSD3
Q9BT88	Synaptotagmin-11	SYT11
O75529	TAF5-like RNA polymerase II p300/CBP-associated factor-associated factor 65 kDa subunit 5L	TAF5L
Q6SJ96	TATA box-binding protein-like 2	TBPL2
Q9Y2I9	TBC1 domain family member 30	TBC1D30
Q96DN5	TBC1 domain family member 31	TBC1D31
Q92563	Testican-2	SPOCK2
Q86YL5	Testis development-related protein	TDRP
Q8N5M4	Tetratricopeptide repeat protein 9C	TTC9C
Q9H6P5	Threonine aspartase 1	TASP1
P04183	Thymidine kinase, cytosolic	TK1
Q9P031	Thyroid transcription factor 1-associated protein 26	CCDC59
Q9BXR5	Toll-like receptor 10	TLR10
Q9NR96	Toll-like receptor 9	TLR9
Q96NM4	TOX high mobility group box family member 2	TOX2
O15050	TPR and ankyrin repeat-containing protein 1	TRANK1
Q8N8B7	Transcription elongation factor A N-terminal and central domain-containing protein	TCEANC
Q96QE5	Transcription elongation factor, mitochondrial	TEFM
Q02086	Transcription factor Sp2	SP2
Q02447	Transcription factor Sp3	SP3
Q9HBM6	Transcription initiation factor TFIID subunit 9B	TAF9B
Q86T24	Transcriptional regulator Kaiso	ZBTB33
Q2TAL8	Transcriptional regulator QRICH1	QRICH1
Q9UL52	Transmembrane protease serine 11E	TMPRSS11E
Q9NX00	Transmembrane protein 160	TMEM160
Q53S58	Transmembrane protein 177	TMEM177
C9JI98	Transmembrane protein 238	TMEM238
Q9NX78	Transmembrane protein 260	TMEM260
O75382	Tripartite motif-containing protein 3	TRIM3
Q9C035	Tripartite motif-containing protein 5	TRIM5
Q96FX7	tRNA (adenine(58)-N(1))-methyltransferase catalytic subunit TRMT61A	TRMT61A
Q9UJA5	tRNA (adenine(58)-N(1))-methyltransferase non-catalytic subunit TRM6	TRMT6
Q7Z4G4	tRNA (guanine(10)-N2)-methyltransferase homolog	TRMT11
Q96GJ1	tRNA (uracil-5-)-methyltransferase homolog B	TRMT2B
Q969Y2	tRNA modification GTPase GTPBP3, mitochondrial	GTPBP3
Q6P1Q9	tRNA N(3)-methylcytidine methyltransferase METTL2B	METTL2B
Q3MIT2	tRNA pseudouridine synthase Pus10	PUS10
Q9BXT4	Tudor domain-containing protein 1	TDRD1
Q9H7E2	Tudor domain-containing protein 3	TDRD3
Q8WVP5	Tumor necrosis factor alpha-induced protein 8-like protein 1	TNFAIP8L1
O00220	Tumor necrosis factor receptor superfamily member 10A	TNFRSF10A
Q02223	Tumor necrosis factor receptor superfamily member 17	TNFRSF17
Q9Y5U5	Tumor necrosis factor receptor superfamily member 18	TNFRSF18
O75896	Tumor suppressor candidate 2	TUSC2
P32019	Type II inositol 1,4,5-trisphosphate 5-phosphatase	INPP5B
P17706	Tyrosine-protein phosphatase non-receptor type 2	PTPN2
P29074	Tyrosine-protein phosphatase non-receptor type 4	PTPN4
Q9BV90	U11/U12 small nuclear ribonucleoprotein 25 kDa protein	SNRNP25
Q96DI7	U5 small nuclear ribonucleoprotein 40 kDa protein	SNRNP40
Q9NZJ6	Ubiquinone biosynthesis O-methyltransferase, mitochondrial	COQ3
Q5T6F2	Ubiquitin-associated protein 2	UBAP2
P51668	Ubiquitin-conjugating enzyme E2 D1	UBE2D1
Q9BTM9	Ubiquitin-related modifier 1	URM1
Q9UMW8	Ubl carboxyl-terminal hydrolase 18	USP18
O00124	UBX domain-containing protein 8	UBXN8
O75752	UDP-GalNAc:beta-1,3-N-acetylgalactosaminyltransferase 1	B3GALNT1
Q6UX72	UDP-GlcNAc:betaGal beta-1,3-N-acetylglucosaminyltransferase 9	B3GNT9
Q3MIX3	Uncharacterized aarF domain-containing protein kinase 5	ADCK5
Q5JPI3	Uncharacterized protein C3orf38	C3orf38
Q5SQH8	Uncharacterized protein C6orf136	C6orf136
Q9P206	Uncharacterized protein KIAA1522	KIAA1522
Q96FF7	Uncharacterized protein MISP3	MISP3
Q14146	Unhealthy ribosome biogenesis protein 2 homolog	URB2
Q7Z6I8	UPF0461 protein C5orf24	C5orf24
Q8N1A6	UPF0462 protein C4orf33	C4orf33
Q9H7E9	UPF0488 protein C8orf33	C8orf33
Q96BW1	Uracil phosphoribosyltransferase homolog	UPRT
Q14119	Vascular endothelial zinc finger 1	VEZF1
Q6PCB0	von Willebrand factor A domain-containing protein 1	VWA1
O15213	WD repeat-containing protein 46	WDR46
O43379	WD repeat-containing protein 62	WDR62
Q6RFH5	WD repeat-containing protein 74	WDR74
Q9H967	WD repeat-containing protein 76	WDR76
Q96FK6	WD repeat-containing protein 89	WDR89
O95461	Xylosyl- and glucuronyltransferase LARGE1	LARGE1
O95625	Zinc finger and BTB domain-containing protein 11	ZBTB11
Q9HC78	Zinc finger and BTB domain-containing protein 20	ZBTB20
Q9ULJ3	Zinc finger and BTB domain-containing protein 21	ZBTB21
Q8NAP3	Zinc finger and BTB domain-containing protein 38	ZBTB38
Q5T200	Zinc finger CCCH domain-containing protein 13	ZC3H13
Q8N2G6	Zinc finger CCHC domain-containing protein 24	ZCCHC24
Q9UBW7	Zinc finger MYM-type protein 2	ZMYM2
Q14202	Zinc finger MYM-type protein 3	ZMYM3
O95201	Zinc finger protein 205	ZNF205
P17026	Zinc finger protein 22	ZNF22
Q9NW07	Zinc finger protein 358	ZNF358
Q8TF68	Zinc finger protein 384	ZNF384
Q96ME7	Zinc finger protein 512	ZNF512
Q9Y5V0	Zinc finger protein 706	ZNF706
Q6DD87	Zinc finger protein 787	ZNF787
Q9UKT9	Zinc finger protein Aiolos	IKZF3
Table S5B: List of EV proteins exclusively detected in control bone marrow
Uniprot ID	Protein name	Gene name
A6NJ78	12S rRNA N4-methylcytidine (m4C) methyltransferase	METTL15
P15428	15-hydroxyprostaglandin dehydrogenase [NAD(+)]	HPGD
Q7Z4H3	5'-deoxynucleotidase HDDC2	HDDC2
Q16515	Acid-sensing ion channel 2	ASIC2
Q8N4X5	Actin filament-associated protein 1-like 2	AFAP1L2
Q6VMQ6	Activating transcription factor 7-interacting protein 1	ATF7IP
P02489	Alpha-crystallin A chain	CRYAA
Q8N302	Angiogenic factor with G patch and FHA domains 1	AGGF1
Q9BYF1	Angiotensin-converting enzyme 2	ACE2
P27216	Annexin A13	ANXA13
Q2VPB7	AP-5 complex subunit beta-1	AP5B1
Q9BWW8	Apolipoprotein L6	APOL6
Q8TDY4	Arf-GAP with SH3 domain, ANK repeat and PH domain-containing protein 3	ASAP3
Q9HBK9	Arsenite methyltransferase	AS3MT
Q02742	Beta-1,3-galactosyl-O-glycosyl-glycoprotein beta-1,6-N-acetylglucosaminyltransferase	GCNT1
Q9Y5Z0	Beta-secretase 2	BACE2
Q8N5Z5	BTB/POZ domain-containing protein KCTD17	KCTD17
Q8WTT0	C-type lectin domain family 4 member C	CLEC4C
Q08499	cAMP-specific 3',5'-cyclic phosphodiesterase 4D	PDE4D
Q9UFF9	CCR4-NOT transcription complex subunit 8	CNOT8
Q8WUJ3	Cell migration-inducing and hyaluronan-binding protein	CEMIP
P23946	Chymase	CMA1
Q9P2M7	Cingulin	CGN
Q8IWD4	Coiled-coil domain-containing protein 117	CCDC117
Q86VX2	COMM domain-containing protein 7	COMMD7
Q9NX08	COMM domain-containing protein 8	COMMD8
P78357	Contactin-associated protein 1	CNTNAP1
Q9UEE9	Craniofacial development protein 1	CFDP1
Q9P2B4	CTTNBP2 N-terminal-like protein	CTTNBP2NL
Q9NWM3	CUE domain-containing protein 1	CUEDC1
Q8WTX7	Cytosolic arginine sensor for mTORC1 subunit 1	CASTOR1
Q58WW2	DDB1- and CUL4-associated factor 6	DCAF6
Q14691	DNA replication complex GINS protein PSF1	GINS1
Q9BRX5	DNA replication complex GINS protein PSF3	GINS3
Q8IYU2	E3 ubiquitin-protein ligase HACE1	HACE1
O75355	Ectonucleoside triphosphate diphosphohydrolase 3	ENTPD3
Q96EB1	Elongator complex protein 4	ELP4
Q8TE02	Elongator complex protein 5	ELP5
Q9H2F5	Enhancer of polycomb homolog 1	EPC1
P29317	Ephrin type-A receptor 2	EPHA2
P19235	Erythropoietin receptor	EPOR
P43005	Excitatory amino acid transporter 3	SLC1A1
P41439	Folate receptor gamma	FOLR3
O43524	Forkhead box protein O3	FOXO3
Q13326	Gamma-sarcoglycan	SGCG
Q8WTW4	GATOR complex protein NPRL2	NPRL2
Q6NUI2	Glycerol-3-phosphate acyltransferase 2, mitochondrial	GPAT2
P55808	Glycoprotein Xg	XG
P54826	Growth arrest-specific protein 1	GAS1
P01762	Immunoglobulin heavy variable 3-11	IGHV3-11
P01766	Immunoglobulin heavy variable 3-13	IGHV3-13
O75054	Immunoglobulin superfamily member 3	IGSF3
Q86YV5	Inactive tyrosine-protein kinase PRAG1	PRAG1
Q6PFW1	Inositol hexakisphosphate and diphosphoinositol-pentakisphosphate kinase 1	PPIP5K1
O14713	Integrin beta-1-binding protein 1	ITGB1BP1
Q9NZH6	Interleukin-37	IL37
Q9Y496	Kinesin-like protein KIF3A	KIF3A
Q96MU8	Kremen protein 1	KREMEN1
Q8NAA5	Leucine-rich repeat-containing protein 75A	LRRC75A
P05451	Lithostathine-1-alpha	REG1A
Q99698	Lysosomal-trafficking regulator	LYST
P39900	Macrophage metalloelastase	MMP12
Q8NBP5	Major facilitator superfamily domain-containing protein 9	MFSD9
Q96JK9	Mastermind-like protein 3	MAML3
P84157	Matrix-remodeling-associated protein 7	MXRA7
P48039	Melatonin receptor type 1A	MTNR1A
Q8N3F8	MICAL-like protein 1	MICALL1
Q7Z591	Microtubule organization protein AKNA	AKNA
P10636	Microtubule-associated protein tau	MAPT
P31152	Mitogen-activated protein kinase 4	MAPK4
Q16584	Mitogen-activated protein kinase kinase kinase 11	MAP3K11
Q9H7P6	Multivesicular body subunit 12B	MVB12B
Q9H0M0	NEDD4-like E3 ubiquitin-protein ligase WWP1	WWP1
P58400	Neurexin-1-beta	NRXN1
P51674	Neuronal membrane glycoprotein M6-a	GPM6A
Q0D2I5	Non-homologous end joining factor IFFO1	IFFO1
Q7Z417	Nuclear fragile X mental retardation-interacting protein 2	NUFIP2
Q9UGF5	Olfactory receptor 14J1	OR14J1
Q9H0X9	Oxysterol-binding protein-related protein 5	OSBPL5
Q9BZF3	Oxysterol-binding protein-related protein 6	OSBPL6
P55259	Pancreatic secretory granule membrane major glycoprotein GP2	GP2
Q13371	Phosducin-like protein	PDCL
Q92903	Phosphatidate cytidylyltransferase 1	CDS1
Q8TCT1	Phosphoethanolamine/phosphocholine phosphatase	PHOSPHO1
O94827	Pleckstrin homology domain-containing family G member 5	PLEKHG5
Q7Z5L7	Podocan	PODN
Q969E8	Pre-rRNA-processing protein TSR2 homolog	TSR2
P01275	Pro-glucagon	GCG
P35070	Probetacellulin	BTC
O15460	Prolyl 4-hydroxylase subunit alpha-2	P4HA2
Q9UHG2	ProSAAS	PCSK1N
Q13087	Protein disulfide-isomerase A2	PDIA2
O95905	Protein ecdysoneless homolog	ECD
Q5T8I3	Protein FAM102B	FAM102B
Q9NWS6	Protein FAM118A	FAM118A
Q9UBU6	Protein FAM8A1	FAM8A1
Q86XR2	Protein Niban 3	NIBAN3
O60237	Protein phosphatase 1 regulatory subunit 12B	PPP1R12B
Q08AE8	Protein spire homolog 1	SPIRE1
Q52LD8	Raftlin-2	RFTN2
Q8N5W9	Refilin-B	RFLNB
O00287	Regulatory factor X-associated protein	RFXAP
P48443	Retinoic acid receptor RXR-gamma	RXRG
Q14CB8	Rho GTPase-activating protein 19	ARHGAP19
Q52LW3	Rho GTPase-activating protein 29	ARHGAP29
Q969X0	RILP-like protein 2	RILPL2
Q13356	RING-type E3 ubiquitin-protein ligase PPIL2	PPIL2
O94885	SAM and SH3 domain-containing protein 1	SASH1
Q96GP6	Scavenger receptor class F member 2	SCARF2
Q8WXD2	Secretogranin-3	SCG3
Q9BQR3	Serine protease 27	PRSS27
P48595	Serpin B10	SERPINB10
Q8TCT6	Signal peptide peptidase-like 3	SPPL3
O60721	Sodium/potassium/calcium exchanger 1	SLC24A1
Q9NRY2	SOSS complex subunit C	INIP
O76061	Stanniocalcin-2	STC2
Q6SPF0	Sterile alpha motif domain-containing protein 1	SAMD1
Q9BRV8	Suppressor of IKBKE 1	SIKE1
Q8TBP0	TBC1 domain family member 16	TBC1D16
Q86US8	Telomerase-binding protein EST1A	SMG6
Q9H496	Torsin-1A-interacting protein 2, isoform IFRG15	TOR1AIP2
P19484	Transcription factor EB	TFEB
O15164	Transcription intermediary factor 1-alpha	TRIM24
O14867	Transcription regulator protein BACH1	BACH1
Q96RS0	Trimethylguanosine synthase	TGS1
Q9Y2W6	Tudor and KH domain-containing protein	TDRKH
Q5GJ75	Tumor necrosis factor alpha-induced protein 8-like protein 3	TNFAIP8L3
Q969Z4	Tumor necrosis factor receptor superfamily member 19L	RELT
Q9Y2R2	Tyrosine-protein phosphatase non-receptor type 22	PTPN22
Q9BQ65	U6 snRNA phosphodiesterase 1	USB1
Q9NVE5	Ubiquitin carboxyl-terminal hydrolase 40	USP40
P49427	Ubiquitin-conjugating enzyme E2 R1	CDC34
P21128	Uridylate-specific endoribonuclease	ENDOU
O75554	WW domain-binding protein 4	WBP4
Q9HCL3	Zinc finger protein 14 homolog	ZFP14
Q9Y3S2	Zinc finger protein 330	ZNF330
Q9BSK1	Zinc finger protein 577	ZNF577

## Sheet: Table S6
Table S6A: List of significantly up-regulated EV proteins in MM bone marrow compared to control bone marrow ordered by descending FC (FC ≥2, p < 0.05)
a) The proportion of averaged relative bone marrow EV protein abundances of bone marrow in MM to control
b) p-values were calculated by two-tailed Welch's t-test for differential analysis of MM and control
Uniprot ID	Protein name	Gene name	FCa)	p-valueb)
Q9UJQ1	Lysosome-associated membrane glycoprotein 5	LAMP5	33.4064	0.0348557
Q86X29	Lipolysis-stimulated lipoprotein receptor	LSR	21.4825	0.0395744
Q8WVR3	Trafficking protein particle complex subunit 14	TRAPPC14	14.8963	0.0447038
Q8IXU6	Solute carrier family 35 member F2	SLC35F2	14.1439	0.0264071
Q9H6R6	Palmitoyltransferase ZDHHC6	ZDHHC6	13.7819	0.0471242
Q6ICL3	Transport and Golgi organization protein 2 homolog	TANGO2	11.8445	0.0201454
P15907	Beta-galactoside alpha-2,6-sialyltransferase 1	ST6GAL1	11.4344	0.0141634
Q15035	Translocating chain-associated membrane protein 2	TRAM2	10.8703	0.048297
Q8WU39	Marginal zone B- and B1-cell-specific protein	MZB1	10.5429	0.0392326
Q9UK61	Protein TASOR	TASOR	8.53455	0.0391831
O60512	Beta-1,4-galactosyltransferase 3	B4GALT3	8.33147	0.022204
Q9NWD8	Transmembrane protein 248	TMEM248	8.15078	0.0446039
Q8TBP5	Membrane protein FAM174A	FAM174A	8.05822	0.0399776
Q9NQ25	SLAM family member 7	SLAMF7	8.034	0.0377817
P15328	Folate receptor alpha	FOLR1	7.9947	0.0376419
Q8IV36	Protein HID1	HID1	7.99203	0.0122829
Q12860	Contactin-1	CNTN1	7.92595	0.0344335
Q5SRI9	Glycoprotein endo-alpha-1,2-mannosidase	MANEA	7.17157	0.0215786
Q92520	Protein FAM3C	FAM3C	6.76104	0.0279649
Q16706	Alpha-mannosidase 2	MAN2A1	6.39437	0.0193733
Q12888	TP53-binding protein 1	TP53BP1	6.03211	0.0381053
Q9BY50	Signal peptidase complex catalytic subunit SEC11C	SEC11C	6.0021	0.019875
Q96KA5	Cleft lip and palate transmembrane protein 1-like protein	CLPTM1L	5.94861	0.022916
P23610	40-kDa huntingtin-associated protein	F8A1	5.86698	0.00543875
Q9HBG7	T-lymphocyte surface antigen Ly-9	LY9	5.83216	0.0272991
Q13257	Mitotic spindle assembly checkpoint protein MAD2A	MAD2L1	5.75367	0.0309552
Q9NYL4	Peptidyl-prolyl cis-trans isomerase FKBP11	FKBP11	5.74163	0.0181061
Q6NTF9	Rhomboid domain-containing protein 2	RHBDD2	5.56836	0.0407656
Q5T7M9	Divergent protein kinase domain 1A	DIPK1A	5.46902	0.0133838
Q9Y385	Ubiquitin-conjugating enzyme E2 J1	UBE2J1	5.43722	0.0197476
Q13164	Mitogen-activated protein kinase 7	MAPK7	5.23412	0.00427702
O60262	Guanine nucleotide-binding protein G(I)/G(S)/G(O) subunit gamma-7	GNG7	5.1898	0.0206331
Q9H4F8	SPARC-related modular calcium-binding protein 1	SMOC1	5.09566	0.0162234
Q9Y512	Sorting and assembly machinery component 50 homolog	SAMM50	5.08957	0.0418368
Q5VWT5	FYN-binding protein 2	FYB2	4.94215	0.0100913
P43007	Neutral amino acid transporter A	SLC1A4	4.71106	0.0385061
Q9UM07	Protein-arginine deiminase type-4	PADI4	4.598	0.0212664
Q9UIG0	Tyrosine-protein kinase BAZ1B	BAZ1B	4.59696	0.0371399
Q9UKM7	Endoplasmic reticulum mannosyl-oligosaccharide 1,2-alpha-mannosidase	MAN1B1	4.49032	0.0147085
Q9H2H9	Sodium-coupled neutral amino acid transporter 1	SLC38A1	4.30722	0.0350766
A8MXV4	Acyl-coenzyme A diphosphatase NUDT19	NUDT19	4.2765	0.0118202
Q9BU79	Transmembrane protein 243	TMEM243	4.25956	0.0232018
Q9BU02	Thiamine-triphosphatase	THTPA	4.13881	0.0139148
Q15011	Homocysteine-responsive endoplasmic reticulum-resident ubiquitin-like domain member 1 protein	HERPUD1	4.09661	0.00491442
Q9HAT2	Sialate O-acetylesterase	SIAE	4.00867	0.0138196
Q3KQU3	MAP7 domain-containing protein 1	MAP7D1	3.98138	0.00409274
Q86SK9	Stearoyl-CoA desaturase 5	SCD5	3.98087	0.02747
Q9Y5Z9	UbiA prenyltransferase domain-containing protein 1	UBIAD1	3.97411	0.0164868
Q96Q89	Kinesin-like protein KIF20B	KIF20B	3.94274	0.0444329
Q86VS8	Protein Hook homolog 3	HOOK3	3.93189	0.0125334
P48551	Interferon alpha/beta receptor 2	IFNAR2	3.8903	0.0325064
Q9Y6D0	Selenoprotein K	SELENOK	3.87447	0.0346359
Q86YV0	RAS protein activator like-3	RASAL3	3.86563	0.0484167
Q8IYB5	Stromal membrane-associated protein 1	SMAP1	3.83371	4.74468e-05
Q6ZW31	Rho GTPase-activating protein SYDE1	SYDE1	3.74183	0.013893
P01130	Low-density lipoprotein receptor	LDLR	3.7213	0.0308233
O75251	NADH dehydrogenase [ubiquinone] iron-sulfur protein 7, mitochondrial	NDUFS7	3.69498	0.0210908
Q14247	Src substrate cortactin	CTTN	3.61798	0.0172185
O15321	Transmembrane 9 superfamily member 1	TM9SF1	3.56979	0.0488584
Q10469	Alpha-1,6-mannosyl-glycoprotein 2-beta-N-acetylglucosaminyltransferase	MGAT2	3.51248	0.0268859
Q8N8Q9	Magnesium transporter NIPA2	NIPA2	3.46836	0.0052762
P18827	Syndecan-1	SDC1	3.42676	0.0396131
O95486	Protein transport protein Sec24A	SEC24A	3.32813	0.044658
Q9GZQ8	Microtubule-associated proteins 1A/1B light chain 3B	MAP1LC3B	3.32077	0.0102282
Q8IWT6	Volume-regulated anion channel subunit LRRC8A	LRRC8A	3.29581	0.0480093
Q14241	Elongin-A	ELOA	3.29532	0.0207285
Q8NEB5	Phospholipid phosphatase 5	PLPP5	3.27774	0.0326061
Q8WZA1	Protein O-linked-mannose beta-1,2-N-acetylglucosaminyltransferase 1	POMGNT1	3.23423	0.0307816
Q9BQE4	Selenoprotein S	SELENOS	3.193	0.0443373
Q6P1N9	Deoxyribonuclease TATDN1	TATDN1	3.19229	0.0157994
P61073	C-X-C chemokine receptor type 4	CXCR4	3.16536	0.0236121
Q6P4E1	Protein GOLM2	GOLM2	3.1528	0.0183572
Q7RTS1	Class A basic helix-loop-helix protein 15	BHLHA15	3.11334	0.00887768
Q32P41	tRNA (guanine(37)-N1)-methyltransferase	TRMT5	3.09776	0.0389386
Q9H1B5	Xylosyltransferase 2	XYLT2	3.09374	0.0337861
Q9NXS2	Glutaminyl-peptide cyclotransferase-like protein	QPCTL	3.08159	0.00922096
Q15771	Ras-related protein Rab-30	RAB30	3.07984	0.0130702
P62273	40S ribosomal protein S29	RPS29	3.07362	0.0274937
P42338	Phosphatidylinositol 4,5-bisphosphate 3-kinase catalytic subunit beta isoform	PIK3CB	3.04566	0.023814
Q9H6Y7	E3 ubiquitin-protein ligase RNF167	RNF167	3.03827	0.00137162
P21926	CD9 antigen	CD9	3.02365	0.0434204
Q9H9S5	Ribitol 5-phosphate transferase FKRP	FKRP	3.00416	0.0303088
Q7L0L9	Transmembrane protein LOC653160	#VALUE!	2.99253	0.00952598
P48200	Iron-responsive element-binding protein 2	IREB2	2.94514	0.0310227
P15529	Membrane cofactor protein	CD46	2.90919	0.0358329
P36405	ADP-ribosylation factor-like protein 3	ARL3	2.90342	0.0250975
Q8TBA6	Golgin subfamily A member 5	GOLGA5	2.86844	0.0398264
Q96K37	Solute carrier family 35 member E1	SLC35E1	2.86653	0.043651
Q6ZSS7	Major facilitator superfamily domain-containing protein 6	MFSD6	2.79623	0.0381304
P29218	Inositol monophosphatase 1	IMPA1	2.79248	0.0495805
Q15843	NEDD8	NEDD8	2.71094	0.0364145
P48723	Heat shock 70 kDa protein 13	HSPA13	2.70431	0.0305168
Q7KZ85	Transcription elongation factor SPT6	SUPT6H	2.68801	0.0186579
Q14676	Mediator of DNA damage checkpoint protein 1	MDC1	2.65626	0.0279781
P60866	40S ribosomal protein S20	RPS20	2.63553	0.029425
Q9H0N0	Ras-related protein Rab-6C	RAB6C	2.61753	0.0391546
Q96A29	GDP-fucose transporter 1	SLC35C1	2.59916	0.024284
Q9HAF1	Chromatin modification-related protein MEAF6	MEAF6	2.5907	0.0356465
O43175	D-3-phosphoglycerate dehydrogenase	PHGDH	2.57515	0.00829126
Q13361	Microfibrillar-associated protein 5	MFAP5	2.568	0.0142144
P53609	Geranylgeranyl transferase type-1 subunit beta	PGGT1B	2.5566	0.0492959
Q5TZA2	Rootletin	CROCC	2.55372	0.0375197
P78410	Butyrophilin subfamily 3 member A2	BTN3A2	2.51408	0.0310381
Q8NE00	Transmembrane protein 104	TMEM104	2.48557	0.01674
O94985	Calsyntenin-1	CLSTN1	2.48017	0.00676621
A6NDU8	RAB7A-interacting MON1-CCZ1 complex subunit 1	RIMOC1	2.43775	0.00824119
Q9NWW6	Nicotinamide riboside kinase 1	NMRK1	2.41985	0.0189328
Q9Y227	Ectonucleoside triphosphate diphosphohydrolase 4	ENTPD4	2.41434	0.0449724
Q15437	Protein transport protein Sec23B	SEC23B	2.40602	0.040949
Q9Y289	Sodium-dependent multivitamin transporter	SLC5A6	2.3671	0.0351704
P61009	Signal peptidase complex subunit 3	SPCS3	2.29316	0.0468488
Q04771	Activin receptor type-1	ACVR1	2.28644	0.0274653
Q9BV20	Methylthioribose-1-phosphate isomerase	MRI1	2.27435	0.0225729
Q9Y6A9	Signal peptidase complex subunit 1	SPCS1	2.26102	0.0476563
Q92536	Y+L amino acid transporter 2	SLC7A6	2.2529	0.0300283
Q14554	Protein disulfide-isomerase A5	PDIA5	2.2161	0.0467886
Q9Y274	Type 2 lactosamine alpha-2,3-sialyltransferase	ST3GAL6	2.21129	0.0026781
O95425	Supervillin	SVIL	2.18205	0.0158682
P25942	Tumor necrosis factor receptor superfamily member 5	CD40	2.17058	0.0263604
Q86YR5	G-protein-signaling modulator 1	GPSM1	2.14963	0.0453149
O43150	Arf-GAP with SH3 domain, ANK repeat and PH domain-containing protein 2	ASAP2	2.12328	0.0372733
P48681	Nestin	NES	2.07959	0.0279038
Q9Y2Z9	Ubiquinone biosynthesis monooxygenase COQ6, mitochondrial	COQ6	2.073	0.0308898
Q9HCP0	Casein kinase I isoform gamma-1	CSNK1G1	2.05731	0.0317697
Q9Y259	Choline/ethanolamine kinase	CHKB	2.0466	0.0436979
Q9HA65	TBC1 domain family member 17	TBC1D17	2.01889	0.0371311
Table S6B: List of significantly down-regulated EV proteins in MM bone marrow compared to control bone marrow ordered by ascending FC (FC ≤ 0.5, p < 0.05)
a) The proportion of averaged relative bone marrow EV protein abundances of bone marrow in MM to control
b) p-values were calculated by two-tailed welch's t-test for differential analysis of MM and control
Uniprot ID	Protein name	Gene name	Fca)	p-valueb)
Q96P53	WD repeat and FYVE domain-containing protein 2	WDFY2	0.499629	0.0134701
P02747	Complement C1q subcomponent subunit C	C1QC	0.498126	0.00170842
Q9UPY3	Endoribonuclease Dicer	DICER1	0.497092	0.037458
Q9NVZ3	Adaptin ear-binding coat-associated protein 2	NECAP2	0.497092	0.0372833
P21980	Protein-glutamine gamma-glutamyltransferase 2	TGM2	0.496301	0.0120873
Q9UHI5	Large neutral amino acids transporter small subunit 2	SLC7A8	0.49597	0.0331594
Q9NRQ2	Phospholipid scramblase 4	PLSCR4	0.495733	0.0103646
O43491	Band 4.1-like protein 2	EPB41L2	0.488095	0.0151119
P21589	5'-nucleotidase	NT5E	0.483366	0.0339066
Q0VD83	Apolipoprotein B receptor	APOBR	0.482574	0.00867467
Q96F46	Interleukin-17 receptor A	IL17RA	0.481737	0.00933509
Q9P299	Coatomer subunit zeta-2	COPZ2	0.479574	0.0220521
Q9HBW9	Adhesion G protein-coupled receptor L4	ADGRL4	0.478521	0.0374569
O76096	Cystatin-F	CST7	0.477985	0.0282359
Q6ZNC8	Lysophospholipid acyltransferase 1	MBOAT1	0.475223	0.0327337
P32246	C-C chemokine receptor type 1	CCR1	0.473101	0.0462196
Q96CW1	AP-2 complex subunit mu	AP2M1	0.473013	0.0163887
Q9NR19	Acetyl-coenzyme A synthetase, cytoplasmic	ACSS2	0.470545	0.0299512
P19878	Neutrophil cytosol factor 2	NCF2	0.469631	0.0193263
P11245	Arylamine N-acetyltransferase 2	NAT2	0.469153	0.00514231
Q8WUA2	Peptidyl-prolyl cis-trans isomerase-like 4	PPIL4	0.468084	0.0158455
Q92841	Probable ATP-dependent RNA helicase DDX17	DDX17	0.466877	0.0376744
Q9UNW1	Multiple inositol polyphosphate phosphatase 1	MINPP1	0.466465	0.0275349
Q9Y286	Sialic acid-binding Ig-like lectin 7	SIGLEC7	0.462773	0.0263569
P0C0L4	Complement C4-A	C4A	0.461531	0.0188995
Q9Y5Y7	Lymphatic vessel endothelial hyaluronic acid receptor 1	LYVE1	0.459806	0.0440069
Q96S52	GPI transamidase component PIG-S	PIGS	0.45906	0.0371789
O43914	TYRO protein tyrosine kinase-binding protein	TYROBP	0.458411	0.00882548
Q9Y2P5	Bile acyl-CoA synthetase	SLC27A5	0.455909	0.00772658
O60336	Mitogen-activated protein kinase-binding protein 1	MAPKBP1	0.448806	0.048856
P06493	Cyclin-dependent kinase 1	CDK1	0.448216	0.0253476
P14091	Cathepsin E	CTSE	0.446626	0.024525
Q99788	Chemerin-like receptor 1	CMKLR1	0.445959	0.0198027
Q14728	Major facilitator superfamily domain-containing protein 10	MFSD10	0.443855	0.00943812
Q4LDE5	Sushi, von Willebrand factor type A, EGF and pentraxin domain-containing protein 1	SVEP1	0.443507	0.030924
Q96F85	CB1 cannabinoid receptor-interacting protein 1	CNRIP1	0.442266	0.0288874
Q9NP80	Calcium-independent phospholipase A2-gamma	PNPLA8	0.440148	1.98099e-05
Q9NY25	C-type lectin domain family 5 member A	CLEC5A	0.439816	0.048442
P12429	Annexin A3	ANXA3	0.439209	0.0469934
A0A0J9YX35	Immunoglobulin heavy variable 3-64D	IGHV3-64D	0.437994	0.0206582
P02746	Complement C1q subcomponent subunit B	C1QB	0.435528	0.00926689
Q8N139	ATP-binding cassette sub-family A member 6	ABCA6	0.43461	0.0387085
P21730	C5a anaphylatoxin chemotactic receptor 1	C5AR1	0.43365	0.00675888
Q9NP59	Solute carrier family 40 member 1	SLC40A1	0.433611	0.0207953
O15440	ATP-binding cassette sub-family C member 5	ABCC5	0.432951	0.00972993
Q6ZWT7	Lysophospholipid acyltransferase 2	MBOAT2	0.43219	0.00917569
Q96AM1	Mas-related G-protein coupled receptor member F	MRGPRF	0.430795	0.0377278
Q96MW1	Coiled-coil domain-containing protein 43	CCDC43	0.430714	0.00150606
Q63HM1	Kynurenine formamidase	AFMID	0.429767	0.0427045
Q16719	Kynureninase	KYNU	0.427979	0.0331606
O00453	Leukocyte-specific transcript 1 protein	LST1	0.427895	0.00798536
Q16348	Solute carrier family 15 member 2	SLC15A2	0.427572	0.0113201
Q6UX53	Thiol S-methyltransferase METTL7B	METTL7B	0.427485	0.0221709
O94911	ABC-type organic anion transporter ABCA8	ABCA8	0.426819	0.0198042
Q9Y336	Sialic acid-binding Ig-like lectin 9	SIGLEC9	0.425847	0.00243353
Q8IZ69	tRNA (uracil-5-)-methyltransferase homolog A	TRMT2A	0.419184	0.0332731
P48426	Phosphatidylinositol 5-phosphate 4-kinase type-2 alpha	PIP4K2A	0.418831	0.0226343
P0DOX3	Immunoglobulin delta heavy chain	#VALUE!	0.418742	0.0240655
O14964	Hepatocyte growth factor-regulated tyrosine kinase substrate	HGS	0.418245	0.00679315
P19075	Tetraspanin-8	TSPAN8	0.417457	0.00648942
P25025	C-X-C chemokine receptor type 2	CXCR2	0.415658	0.0215856
Q9BXD5	N-acetylneuraminate lyase	NPL	0.413154	0.0480483
A0A075B6S5	Immunoglobulin kappa variable 1-27	IGKV1-27	0.413077	0.000891024
O94956	Solute carrier organic anion transporter family member 2B1	SLCO2B1	0.408856	0.0145258
B9A064	Immunoglobulin lambda-like polypeptide 5	IGLL5	0.407433	0.00640668
O43572	A-kinase anchor protein 10, mitochondrial	AKAP10	0.406201	0.0088609
Q8IZ96	CKLF-like MARVEL transmembrane domain-containing protein 1	CMTM1	0.40566	0.00362291
Q5VV67	Peroxisome proliferator-activated receptor gamma coactivator-related protein 1	PPRC1	0.404702	0.040054
P50591	Tumor necrosis factor ligand superfamily member 10	TNFSF10	0.404579	0.0358436
Q8TED1	Probable glutathione peroxidase 8	GPX8	0.404218	0.0445323
Q7Z7L7	Protein zer-1 homolog	ZER1	0.39932	0.00786688
Q8NHQ9	ATP-dependent RNA helicase DDX55	DDX55	0.398089	0.0340649
P07333	Macrophage colony-stimulating factor 1 receptor	CSF1R	0.392203	0.00113231
O95239	Chromosome-associated kinesin KIF4A	KIF4A	0.389539	0.0172565
Q7L2E3	ATP-dependent RNA helicase DHX30	DHX30	0.386913	0.0343099
Q6UWU4	Bombesin receptor-activated protein C6orf89	C6orf89	0.386402	0.00198967
Q93096	Protein tyrosine phosphatase type IVA 1	PTP4A1	0.384516	0.00227507
P30613	Pyruvate kinase PKLR	PKLR	0.384126	0.00066551
P98164	Low-density lipoprotein receptor-related protein 2	LRP2	0.382916	0.0113514
P50749	Ras association domain-containing protein 2	RASSF2	0.378118	0.0385558
Q6UX27	V-set and transmembrane domain-containing protein 1	VSTM1	0.378045	0.0444405
Q6ZUK4	Transmembrane protein 26	TMEM26	0.372657	0.0178415
A2RTY3	Protein HEATR9	HEATR9	0.363285	0.0284048
G9CGD6	CNK3/IPCEF1 fusion protein	CNK3/IPCEF1	0.359289	0.00677309
P56159	GDNF family receptor alpha-1	GFRA1	0.358174	0.0450221
Q9H0H5	Rac GTPase-activating protein 1	RACGAP1	0.352696	0.0239025
O95498	Pantetheine hydrolase VNN2	VNN2	0.352576	0.0118597
Q99996	A-kinase anchor protein 9	AKAP9	0.351193	0.0279229
P55774	C-C motif chemokine 18	CCL18	0.346535	0.0402492
O94819	Kelch repeat and BTB domain-containing protein 11	KBTBD11	0.345868	0.000462831
O15197	Ephrin type-B receptor 6	EPHB6	0.345568	0.00713893
Q9H3T2	Semaphorin-6C	SEMA6C	0.345293	0.000303532
Q92887	ATP-binding cassette sub-family C member 2	ABCC2	0.341232	0.00731
Q99572	P2X purinoceptor 7	P2RX7	0.3411	0.00453269
Q9UGT4	Sushi domain-containing protein 2	SUSD2	0.34033	0.000568382
P24863	Cyclin-C	CCNC	0.336475	0.040818
A0A0B4J2H0	Immunoglobulin heavy variable 1-69D	IGHV1-69D	0.332389	0.00475536
Q9Y4F9	Rho family-interacting cell polarization regulator 2	RIPOR2	0.331722	0.00212486
A0A0B4J1V0	Immunoglobulin heavy variable 3-15	IGHV3-15	0.33079	0.014263
P58166	Inhibin beta E chain	INHBE	0.32998	0.00381857
Q9HA90	EF-hand and coiled-coil domain-containing protein 1	EFCC1	0.328674	0.0414401
Q9P1W3	Calcium permeable stress-gated cation channel 1	TMEM63C	0.328326	0.0338737
Q8WXA3	RUN and FYVE domain-containing protein 2	RUFY2	0.328111	0.0306903
A0A0J9YVY3	Immunoglobulin heavy variable 7-4-1	IGHV7-4-1	0.319286	0.00168661
A5D8V6	Vacuolar protein sorting-associated protein 37C	VPS37C	0.318174	0.0219158
Q9H902	Receptor expression-enhancing protein 1	REEP1	0.31751	0.0350351
Q6NUK4	Receptor expression-enhancing protein 3	REEP3	0.311422	0.0214724
P18428	Lipopolysaccharide-binding protein	LBP	0.310649	0.0367004
P01593	Immunoglobulin kappa variable 1D-33	IGKV1D-33	0.308585	0.0219199
A0A087WW87	Immunoglobulin kappa variable 2-40	IGKV2-40	0.290784	0.00483867
Q92539	Phosphatidate phosphatase LPIN2	LPIN2	0.290236	0.0404151
Q9UEE5	Serine/threonine-protein kinase 17A	STK17A	0.287425	0.0477933
Q9Y3E5	Peptidyl-tRNA hydrolase 2, mitochondrial	PTRH2	0.284725	0.00500702
Q6ZS17	Rho family-interacting cell polarization regulator 1	RIPOR1	0.282658	0.0244252
P01782	Immunoglobulin heavy variable 3-9	IGHV3-9	0.278947	0.0226405
P0DOX2	Immunoglobulin alpha-2 heavy chain	#VALUE!	0.277924	0.00196647
O75449	Katanin p60 ATPase-containing subunit A1	KATNA1	0.277674	0.0290602
P21462	fMet-Leu-Phe receptor	FPR1	0.276253	0.015517
P80748	Immunoglobulin lambda variable 3-21	IGLV3-21	0.274015	0.00606706
Q9NPF8	Arf-GAP with dual PH domain-containing protein 2	ADAP2	0.272726	0.0141389
Q9NRD5	PRKCA-binding protein	PICK1	0.270249	0.00737823
Q05209	Tyrosine-protein phosphatase non-receptor type 12	PTPN12	0.264524	0.00649888
Q7Z7L1	Schlafen family member 11	SLFN11	0.256601	0.00246993
A0A087WSY6	Immunoglobulin kappa variable 3D-15	IGKV3D-15	0.250554	0.0461212
A0A075B6K5	Immunoglobulin lambda variable 3-9	IGLV3-9	0.249954	0.00956281
A0A0B4J1V1	Immunoglobulin heavy variable 3-21	IGHV3-21	0.246283	0.0260413
P01703	Immunoglobulin lambda variable 1-40	IGLV1-40	0.245559	0.000592036
P01742	Immunoglobulin heavy variable 1-69	IGHV1-69	0.230701	0.00296044
P19883	Follistatin	FST	0.229047	0.0321506
A0A0C4DH32	Immunoglobulin heavy variable 3-20	IGHV3-20	0.227619	0.0101021
Q53RD9	Fibulin-7	FBLN7	0.219156	0.0307238
A0A0C4DH36	Probable non-functional immunoglobulin heavy variable 3-38	IGHV3-38	0.197773	0.0225268
Q99590	Protein SCAF11	SCAF11	0.191149	0.00111624
P01876	Immunoglobulin heavy constant alpha 1	IGHA1	0.181895	0.000264844
O15379	Histone deacetylase 3	HDAC3	0.177721	0.00292569
Q8TB37	Iron-sulfur protein NUBPL	NUBPL	0.169168	0.00561194
Q8TAA9	Vang-like protein 1	VANGL1	0.159011	0.00528176
Q6K0P9	Pyrin and HIN domain-containing protein 1	PYHIN1	0.154987	0.0160608
P01714	Immunoglobulin lambda variable 3-19	IGLV3-19	0.142224	0.0258005
Q9UK59	Lariat debranching enzyme	DBR1	0.138294	0.000123248
P01602	Immunoglobulin kappa variable 1-5	IGKV1-5	0.102691	0.0314284
O75818	Ribonuclease P protein subunit p40	RPP40	0.101381	0.00143703
Q9BVN2	AP-4 complex accessory subunit RUSC1	RUSC1	0.0822369	0.00143592
Q8NCC3	Phospholipase A2 group XV	PLA2G15	0.0642348	0.000229879

## Sheet: Table S7
Table S7A: Enriched GO terms of biological process (up-regulated 126 proteins in MM Bone marrow EVs).
Category	Term with GO code	Terms	Count	%	PValue	Genes	Fold Enrichment	Bonferroni	Benjamini	FDR
GOTERM_BP_DIRECT	GO:0019082~viral protein processing	viral protein processing	6	5.94059	4.11387e-07	P15907, Q16706, Q10469, Q9Y6A9, Q9UKM7, P61009	38.7247	0.000288341	0.000288382	0.000288382
GOTERM_BP_DIRECT	GO:0006486~protein glycosylation	protein glycosylation	6	5.94059	0.00025851	P15907, Q16706, O60512, Q9Y274, Q9UKM7, Q8WZA1	10.5016	0.165764	0.0906078	0.0906078
GOTERM_BP_DIRECT	GO:0006465~signal peptide processing	signal peptide processing	3	2.9703	0.00198987	Q9BY50, Q9Y6A9, P61009	44.2568	0.752485	0.401122	0.401122
GOTERM_BP_DIRECT	GO:0045047~protein targeting to ER	protein targeting to ER	3	2.9703	0.00228885	Q9Y6A9, Q15011, P61009	41.3064	0.799377	0.401122	0.401122
GOTERM_BP_DIRECT	GO:0018279~protein N-linked glycosylation via asparagine	protein N-linked glycosylation via asparagine	3	2.9703	0.00585029	P15907, Q10469, Q9Y385	25.8165	0.983643	0.694384	0.694384
GOTERM_BP_DIRECT	GO:0006898~receptor-mediated endocytosis	receptor-mediated endocytosis	4	3.9604	0.00624664	Q14247, P01130, P18827, P15328	10.5914	0.987632	0.694384	0.694384
GOTERM_BP_DIRECT	GO:0030433~ubiquitin-dependent ERAD pathway	ubiquitin-dependent ERAD pathway	4	3.9604	0.00693394	Q15011, Q9Y385, Q9UKM7, Q9BQE4	10.1991	0.992385	0.694384	0.694384
GOTERM_BP_DIRECT	GO:2000110~negative regulation of macrophage apoptotic process	negative regulation of macrophage apoptotic process	2	1.9802	0.0330595	P15907, Q9BQE4	59.0091	1	1	1
GOTERM_BP_DIRECT	GO:0006914~autophagy	autophagy	4	3.9604	0.0384592	O15321, Q9HA65, P42338, Q9GZQ8	5.32986	1	1	1
GOTERM_BP_DIRECT	GO:0030168~platelet activation	platelet activation	3	2.9703	0.0421646	P21926, P25942, P42338	9.1117	1	1	1
GOTERM_BP_DIRECT	GO:0006868~glutamine transport	glutamine transport	2	1.9802	0.0423048	P43007, Q9H2H9	45.896	1	1	1
GOTERM_BP_DIRECT	GO:0010669~epithelial structure maintenance	epithelial structure maintenance	2	1.9802	0.0514627	Q5TZA2, Q86X29	37.5513	1	1	1
GOTERM_BP_DIRECT	GO:0005975~carbohydrate metabolic process	carbohydrate metabolic process	4	3.9604	0.0518633	Q9HAT2, Q16706, O60512, Q9UKM7	4.72073	1	1	1
GOTERM_BP_DIRECT	GO:0035036~sperm-egg recognition	sperm-egg recognition	2	1.9802	0.060534	P21926, P15328	31.7741	1	1	1
GOTERM_BP_DIRECT	GO:0006744~ubiquinone biosynthetic process	ubiquinone biosynthetic process	2	1.9802	0.0695194	Q9Y2Z9, Q9Y5Z9	27.5376	1	1	1
GOTERM_BP_DIRECT	GO:0090110~cargo loading into COPII-coated vesicle	cargo loading into COPII-coated vesicle	2	1.9802	0.0695194	Q15437, O95486	27.5376	1	1	1
GOTERM_BP_DIRECT	GO:0006886~intracellular protein transport	intracellular protein transport	5	4.9505	0.0721614	Q15437, Q14247, Q9BQE4, O95486, Q9HA65	3.15798	1	1	1
GOTERM_BP_DIRECT	GO:0030970~retrograde protein transport, ER to cytosol	retrograde protein transport, ER to cytosol	2	1.9802	0.0739802	Q15011, Q9BQE4	25.8165	1	1	1
GOTERM_BP_DIRECT	GO:0002456~T cell mediated immunity	T cell mediated immunity	2	1.9802	0.0784198	P78410, P15529	24.2979	1	1	1
GOTERM_BP_DIRECT	GO:0035269~protein O-linked mannosylation	protein O-linked mannosylation	2	1.9802	0.0828384	Q9H9S5, Q8WZA1	22.948	1	1	1
GOTERM_BP_DIRECT	GO:0046718~viral entry into host cell	viral entry into host cell	3	2.9703	0.0859933	P61073, P01130, P15529	6.07447	1	1	1
GOTERM_BP_DIRECT	GO:0097503~sialylation	sialylation	2	1.9802	0.087236	P15907, Q9Y274	21.7402	1	1	1
GOTERM_BP_DIRECT	GO:0006491~N-glycan processing	N-glycan processing	2	1.9802	0.087236	Q16706, Q9UKM7	21.7402	1	1	1
GOTERM_BP_DIRECT	GO:1902236~negative regulation of endoplasmic reticulum stress-induced intrinsic apoptotic signaling pathway	negative regulation of endoplasmic reticulum stress-induced intrinsic apoptotic signaling pathway	2	1.9802	0.087236	Q15011, Q9BQE4	21.7402	1	1	1
GOTERM_BP_DIRECT	GO:0032469~endoplasmic reticulum calcium ion homeostasis	endoplasmic reticulum calcium ion homeostasis	2	1.9802	0.087236	Q9Y6D0, Q15011	21.7402	1	1	1
GOTERM_BP_DIRECT	GO:0015804~neutral amino acid transport	neutral amino acid transport	2	1.9802	0.0959687	Q92536, Q9H2H9	19.6697	1	1	1
GOTERM_BP_DIRECT	GO:0000423~macromitophagy	macromitophagy	2	1.9802	0.0959687	A6NDU8, Q9GZQ8	19.6697	1	1	1
GOTERM_BP_DIRECT	GO:0071404~cellular response to low-density lipoprotein particle stimulus	cellular response to low-density lipoprotein particle stimulus	2	1.9802	0.0959687	P01130, P21926	19.6697	1	1	1
Table S7B: Enriched GO terms of cellular component (up-regulated 126 proteins in MM Bone marrow EVs).
Category	Term with GO code	Terms	Count	%	PValue	Genes	Fold Enrichment	Bonferroni	Benjamini	FDR
GOTERM_CC_DIRECT	GO:0000139~Golgi membrane	Golgi membrane	18	17.8218	1.93222e-08	Q9Y227, P15907, Q16706, O94985, Q9H9S5, Q10469, Q9Y5Z9, P15328, Q8WZA1, P36405, Q96A29, Q9NXS2, O60512, Q9H1B5, Q5SRI9, Q9Y274, Q8TBA6, Q15771	5.53549	3.82579e-06	3.05497e-06	2.91611e-06
GOTERM_CC_DIRECT	GO:0016021~integral component of membrane	integral component of membrane	53	52.4752	3.08583e-08	Q9Y227, Q16706, O15321, Q9H9S5, Q9BU79, O94985, P15529, Q9H6Y7, P15328, Q8NE00, Q9NXS2, P21926, Q9H1B5, Q6ZSS7, Q9Y274, Q92536, Q9H2H9, Q9Y512, Q6P4E1, Q9Y5Z9, P78410, Q9UKM7, Q8TBP5, Q96A29, Q9HBG7, P61073, Q9Y6D0, Q15035, Q9BY50, P15907, Q96KA5, Q10469, Q9Y289, Q8WZA1, Q9NQ25, Q86X29, Q9Y6A9, P25942, P61009, Q9HCP0, P01130, Q8IWT6, Q04771, P43007, O60512, Q96K37, P18827, Q15011, Q5T7M9, Q5SRI9,…	2.0064	6.10993e-06	3.05497e-06	2.91611e-06
GOTERM_CC_DIRECT	GO:0005794~Golgi apparatus	Golgi apparatus	22	21.7822	1.09294e-07	Q14247, P01130, Q9Y227, Q6P4E1, P15907, Q9Y2Z9, Q9H9S5, Q10469, Q8IV36, Q9UKM7, P36405, Q96A29, Q9NXS2, O60512, Q96K37, Q9Y6D0, Q6ICL3, Q9H1B5, Q5SRI9, Q9Y274, Q92520, Q8TBA6	3.92346	2.164e-05	7.21341e-06	6.88552e-06
GOTERM_CC_DIRECT	GO:0016020~membrane	membrane	39	38.6139	1.22166e-06	Q9Y227, Q12860, Q16706, Q96KA5, O15321, Q10469, O94985, Q9Y289, Q9BU79, Q9H6Y7, P15328, Q8WZA1, Q8NE00, Q9NXS2, P21926, Q86X29, Q6ZSS7, Q9Y274, Q9H2H9, Q9Y512, P01130, Q86YV0, Q6P4E1, Q9Y5Z9, P78410, Q8IWT6, Q8IV36, Q04771, Q9UKM7, Q8TBP5, P43007, Q96K37, Q15011, Q9NYL4, P60866, P42338, Q8TBA6, Q15035, Q9GZQ8	2.18005	0.000241859	6.04721e-05	5.77234e-05
GOTERM_CC_DIRECT	GO:0070062~extracellular exosome	extracellular exosome	25	24.7525	0.000120337	O43175, Q12860, Q16706, P15529, P15328, P36405, Q5TZA2, P21926, P62273, Q86X29, P25942, Q9Y274, O60262, Q9H2H9, P48723, Q9Y512, Q9HAT2, Q86YV0, Q8IV36, P43007, P61073, O60512, P18827, Q92520, P60866	2.30056	0.0235465	0.00476534	0.00454874
GOTERM_CC_DIRECT	GO:0005789~endoplasmic reticulum membrane	endoplasmic reticulum membrane	16	15.8416	0.000293187	Q15437, Q9BY50, Q14554, Q96KA5, O94985, Q9Y5Z9, P15328, Q9UKM7, O95486, Q9Y6D0, Q9Y6A9, Q15011, Q5T7M9, Q9Y385, Q9BQE4, P61009	2.9381	0.0564063	0.00967518	0.0092354
GOTERM_CC_DIRECT	GO:0005787~signal peptidase complex	signal peptidase complex	3	2.9703	0.000344741	Q9BY50, Q9Y6A9, P61009	102.099	0.0659921	0.00975123	0.00930799
GOTERM_CC_DIRECT	GO:0005797~Golgi medial cisterna	Golgi medial cisterna	3	2.9703	0.00124419	P15907, Q16706, Q8IV36	55.6904	0.218472	0.0307938	0.0293941
GOTERM_CC_DIRECT	GO:0034362~low-density lipoprotein particle	low-density lipoprotein particle	3	2.9703	0.00175337	P01130, Q86X29, Q9BQE4	47.1226	0.293528	0.0385741	0.0368208
GOTERM_CC_DIRECT	GO:0009897~external side of plasma membrane	external side of plasma membrane	9	8.91089	0.00224264	P61073, P01130, P21926, P78410, P18827, P25942, P15328, Q9NQ25, Q9HBG7	3.85279	0.358881	0.0444042	0.0423858
GOTERM_CC_DIRECT	GO:0005801~cis-Golgi network	cis-Golgi network	4	3.9604	0.00459676	Q16706, Q86VS8, Q8TBA6, Q15771	11.8376	0.598383	0.0827417	0.0789807
GOTERM_CC_DIRECT	GO:0005783~endoplasmic reticulum	endoplasmic reticulum	13	12.8713	0.0101242	Q15437, Q14247, Q14554, P15907, Q9Y5Z9, Q9UKM7, Q9NQ25, Q9Y6D0, Q15011, Q9NYL4, Q9BQE4, P61009, P48723	2.29436	0.866654	0.16705	0.159456
GOTERM_CC_DIRECT	GO:0009986~cell surface	cell surface	9	8.91089	0.0141904	P43007, P61073, P01130, O94985, P18827, P15529, Q8IWT6, P25942, P15328	2.81006	0.940977	0.216131	0.206306
GOTERM_CC_DIRECT	GO:0000421~autophagosome membrane	autophagosome membrane	3	2.9703	0.0273226	Q9Y227, O15321, Q9GZQ8	11.5584	0.995852	0.386419	0.368855
GOTERM_CC_DIRECT	GO:0005881~cytoplasmic microtubule	cytoplasmic microtubule	3	2.9703	0.0312536	Q8IV36, Q9BQE4, P36405	10.7473	0.99814	0.386763	0.369183
GOTERM_CC_DIRECT	GO:0012507~ER to Golgi transport vesicle membrane	ER to Golgi transport vesicle membrane	3	2.9703	0.0312536	Q15437, P15328, O95486	10.7473	0.99814	0.386763	0.369183
GOTERM_CC_DIRECT	GO:0016323~basolateral plasma membrane	basolateral plasma membrane	5	4.9505	0.0339139	P01130, Q9Y289, P15328, Q92536, Q9H2H9	4.06769	0.998921	0.394998	0.377043
GOTERM_CC_DIRECT	GO:0030173~integral component of Golgi membrane	integral component of Golgi membrane	3	2.9703	0.0375385	Q9Y227, Q9Y5Z9, Q8WZA1	9.72372	0.999487	0.412923	0.394154
GOTERM_CC_DIRECT	GO:0012505~endomembrane system	endomembrane system	4	3.9604	0.049113	Q15437, Q96KA5, Q9H6Y7, Q9GZQ8	4.83309	0.999953	0.490982	0.468664
GOTERM_CC_DIRECT	GO:0031985~Golgi cisterna	Golgi cisterna	2	1.9802	0.0520738	Q8TBA6, Q15771	37.1269	0.999975	0.490982	0.468664
GOTERM_CC_DIRECT	GO:0000138~Golgi trans cisterna	Golgi trans cisterna	2	1.9802	0.0520738	P15907, Q8IV36	37.1269	0.999975	0.490982	0.468664
GOTERM_CC_DIRECT	GO:0005925~focal adhesion	focal adhesion	6	5.94059	0.0572881	Q14247, Q14676, P21926, O95425, P62273, P15529	2.86259	0.999992	0.515592	0.492156
GOTERM_CC_DIRECT	GO:0030496~midbody	midbody	4	3.9604	0.0626949	Q8WVR3, O95425, P36405, P42338	4.36787	0.999997	0.539721	0.515188
GOTERM_CC_DIRECT	GO:0042995~cell projection	cell projection	4	3.9604	0.0667471	Q9BV20, Q9Y2Z9, O94985, O95425	4.25413	0.999999	0.550663	0.525633
GOTERM_CC_DIRECT	GO:0031410~cytoplasmic vesicle	cytoplasmic vesicle	5	4.9505	0.0715906	P61073, Q9Y227, O15321, Q9UKM7, Q9GZQ8	3.17078	1	0.559949	0.534496
GOTERM_CC_DIRECT	GO:0030127~COPII vesicle coat	COPII vesicle coat	2	1.9802	0.0748474	Q15437, O95486	25.5248	1	0.559949	0.534496
GOTERM_CC_DIRECT	GO:0032580~Golgi cisterna membrane	Golgi cisterna membrane	3	2.9703	0.0763566	P15907, O60512, O43150	6.51696	1	0.559949	0.534496
GOTERM_CC_DIRECT	GO:0036020~endolysosome membrane	endolysosome membrane	2	1.9802	0.0926756	P01130, Q9H6Y7	20.4198	1	0.655349	0.62556
GOTERM_CC_DIRECT	GO:0034361~very-low-density lipoprotein particle	very-low-density lipoprotein particle	2	1.9802	0.0970792	Q86X29, Q9BQE4	19.4474	1	0.662817	0.632688
Table S7C: Enriched GO terms of molecular function (up-regulated 126 proteins in MM Bone marrow EVs).
Category	Term with GO code	Term	Count	%	PValue	Genes	Fold Enrichment	Bonferroni	Benjamini	FDR
GOTERM_MF_DIRECT	GO:0030145~manganese ion binding	manganese ion binding	4	3.9604	0.00442195	Q10469, Q9H1B5, Q8WZA1, P29218	11.9829	0.637552	1	1
GOTERM_MF_DIRECT	GO:0005515~protein binding	protein binding	73	72.2772	0.0107365	Q14247, Q12860, Q9H9S5, Q9BU79, O94985, P15529, Q6P1N9, Q9H6Y7, P15328, P21926, P53609, Q6ZSS7, Q92536, Q9H2H9, P48723, Q9Y512, P48681, Q86YV0, Q9UM07, Q9Y5Z9, P78410, Q8IV36, O95486, Q8TBP5, O75251, Q8WVR3, P61073, Q9Y6D0, Q92520, P29218, Q8WU39, P42338, P60866, Q15035, Q9GZQ8, Q15437, Q9BY50, P15907, Q13257, Q96KA5, Q12888, Q9Y289, A6NDU8, Q86VS8, Q8WZA1, P36405, Q7KZ85, Q5TZA2, Q9Y6A9, P25942,…	1.17574	0.915581	1	1
GOTERM_MF_DIRECT	GO:0015171~amino acid transmembrane transporter activity	amino acid transmembrane transporter activity	3	2.9703	0.0169166	P43007, Q92536, Q9H2H9	14.9056	0.9799	1	1
GOTERM_MF_DIRECT	GO:0015297~antiporter activity	antiporter activity	3	2.9703	0.0218869	Q96K37, Q92536, Q96A29	13.0027	0.993703	1	1
GOTERM_MF_DIRECT	GO:0000287~magnesium ion binding	magnesium ion binding	5	4.9505	0.0268837	A8MXV4, Q9BU02, Q9H1B5, P29218, P36405	4.37145	0.998051	1	1
GOTERM_MF_DIRECT	GO:0004559~alpha-mannosidase activity	alpha-mannosidase activity	2	1.9802	0.0428749	Q16706, Q5SRI9	45.2688	0.999956	1	1
GOTERM_MF_DIRECT	GO:0015186~L-glutamine transmembrane transporter activity	L-glutamine transmembrane transporter activity	2	1.9802	0.0428749	P43007, Q9H2H9	45.2688	0.999956	1	1
GOTERM_MF_DIRECT	GO:0034618~arginine binding	arginine binding	2	1.9802	0.0521529	Q9UM07, Q92536	37.0381	0.999995	1	1
GOTERM_MF_DIRECT	GO:0001618~virus receptor activity	virus receptor activity	3	2.9703	0.0552262	P61073, P01130, P15529	7.83499	0.999998	1	1
GOTERM_MF_DIRECT	GO:0015175~neutral amino acid transmembrane transporter activity	neutral amino acid transmembrane transporter activity	2	1.9802	0.0794564	P43007, Q9H2H9	23.9658	1	1	1
GOTERM_MF_DIRECT	GO:0008373~sialyltransferase activity	sialyltransferase activity	2	1.9802	0.0883835	P15907, Q9Y274	21.4431	1	1	1
GOTERM_MF_DIRECT	GO:0016209~antioxidant activity	antioxidant activity	2	1.9802	0.0883835	Q9Y5Z9, Q9BQE4	21.4431	1	1	1
GOTERM_MF_DIRECT	GO:0008233~peptidase activity	peptidase activity	3	2.9703	0.0924305	Q9BY50, Q9Y6A9, P61009	5.82028	1	1	1
GOTERM_MF_DIRECT	GO:0038023~signaling receptor activity	signaling receptor activity	4	3.9604	0.096567	P15529, P25942, P15328, Q9BQE4	3.62151	1	1	1
